# Supplementary material for: Assessment of the cardiovascular adverse effects of drug-drug interactions through a combined analysis of spontaneous reports and predicted drug-target interactions
Source: PLoS Comput Biol. 2019 Jul 19;15(7):e1006851. doi: 10.1371/journal.pcbi.1006851 (PMC6668846; doi:10.1371/journal.pcbi.1006851)
Supplement: S1 Table — (XLSX) [file pcbi.1006851.s001.xlsx]

## Sheet: S1 Table
DrugBankID1	DrugBankID2	Drug name 1	Drug name 2	Myocardial infarction	Ischemic stroke	Ventricular tachycardia	Arterial hypertension	Cardiac failure
DB00007	DB00186	Leuprolide	Lorazepam		1
DB00007	DB00264	Leuprolide	Metoprolol	1			0
DB00007	DB00338	Leuprolide	Omeprazole					0
DB00007	DB00399	Leuprolide	Zoledronate		0		0	0
DB00007	DB00451	Leuprolide	Levothyroxine		0	0	0
DB00007	DB00635	Leuprolide	Prednisone		0
DB00007	DB00641	Leuprolide	Simvastatin			0	0
DB00007	DB00682	Leuprolide	Warfarin		1
DB00007	DB00706	Leuprolide	Tamsulosin			0	0	0
DB00007	DB00717	Leuprolide	Norethindrone			0	0	0
DB00035	DB00451	Desmopressin	Levothyroxine		0	0
DB00035	DB00741	Desmopressin	Hydrocortisone			0
DB00063	DB00641	Eptifibatide	Simvastatin	1	1
DB00063	DB00695	Eptifibatide	Furosemide	1
DB00063	DB00722	Eptifibatide	Lisinopril	1
DB00091	DB00158	Cyclosporine	Folic Acid		0	0		0
DB00091	DB00196	Cyclosporine	Fluconazole		0	0
DB00091	DB00213	Cyclosporine	Pantoprazole		0	0
DB00091	DB00264	Cyclosporine	Metoprolol			0		1
DB00091	DB00295	Cyclosporine	Morphine					1
DB00091	DB00338	Cyclosporine	Omeprazole		0	0		1
DB00091	DB00448	Cyclosporine	Lansoprazole		0	0		0
DB00091	DB00451	Cyclosporine	Levothyroxine			0
DB00091	DB00563	Cyclosporine	Methotrexate			0
DB00091	DB00577	Cyclosporine	Valaciclovir		0	0		0
DB00091	DB00582	Cyclosporine	Voriconazole			0
DB00091	DB00635	Cyclosporine	Prednisone				1
DB00091	DB00641	Cyclosporine	Simvastatin		0	0	1
DB00091	DB00682	Cyclosporine	Warfarin			0
DB00091	DB00683	Cyclosporine	Midazolam					1
DB00091	DB00688	Cyclosporine	Mycophenolate mofetil					1
DB00091	DB00695	Cyclosporine	Furosemide				0
DB00091	DB00727	Cyclosporine	Nitroglycerin					1
DB00091	DB00736	Cyclosporine	Esomeprazole		0
DB00091	DB00741	Cyclosporine	Hydrocortisone					1
DB00091	DB00773	Cyclosporine	Etoposide		0	0
DB00091	DB00863	Cyclosporine	Ranitidine			0
DB00091	DB00864	Cyclosporine	Tacrolimus			0		1
DB00091	DB00877	Cyclosporine	Sirolimus			0
DB00091	DB00987	Cyclosporine	Cytarabine		0	0
DB00091	DB00996	Cyclosporine	Gabapentin			0
DB00091	DB00997	Cyclosporine	Doxorubicin					1
DB00091	DB01004	Cyclosporine	Ganciclovir			0		0
DB00091	DB01015	Cyclosporine	Sulfamethoxazole		0	0	0
DB00091	DB01024	Cyclosporine	Mycophenolic Acid		0
DB00091	DB01042	Cyclosporine	Melphalan			0	0	1
DB00091	DB01073	Cyclosporine	Fludarabine		0	0	0
DB00091	DB01137	Cyclosporine	Levofloxacin			0
DB00091	DB01167	Cyclosporine	Itraconazole		0	0
DB00091	DB01234	Cyclosporine	Dexamethasone		0	0
DB00091	DB01590	Cyclosporine	Everolimus			0		1
DB00091	DB01610	Cyclosporine	Valganciclovir		0			0
DB00091	DB08882	Cyclosporine	Linagliptin			0	0
DB00107	DB00177	Oxytocin	Valsartan				1
DB00107	DB00682	Oxytocin	Warfarin					1
DB00136	DB00158	Calcitriol	Folic Acid	0	0	0
DB00136	DB00196	Calcitriol	Fluconazole	1
DB00136	DB00213	Calcitriol	Pantoprazole	0	0	0	1	0
DB00136	DB00264	Calcitriol	Metoprolol					0
DB00136	DB00338	Calcitriol	Omeprazole	1	0		1
DB00136	DB00425	Calcitriol	Zolpidem				1
DB00136	DB00451	Calcitriol	Levothyroxine	0	0			0
DB00136	DB00635	Calcitriol	Prednisone		0
DB00136	DB00682	Calcitriol	Warfarin	0				0
DB00136	DB00695	Calcitriol	Furosemide	1			0
DB00136	DB00706	Calcitriol	Tamsulosin	1
DB00136	DB00736	Calcitriol	Esomeprazole				1
DB00136	DB00758	Calcitriol	Clopidogrel	1
DB00136	DB00860	Calcitriol	Prednisolone	1
DB00136	DB00864	Calcitriol	Tacrolimus	1
DB00136	DB00877	Calcitriol	Sirolimus	1
DB00136	DB00884	Calcitriol	Risedronate	1
DB00158	DB00175	Folic Acid	Pravastatin		0	0		0
DB00158	DB00177	Folic Acid	Valsartan		0	0		0
DB00158	DB00178	Folic Acid	Ramipril		0	0		0
DB00158	DB00186	Folic Acid	Lorazepam		0	1		0
DB00158	DB00193	Folic Acid	Tramadol		0	0		0
DB00158	DB00203	Folic Acid	Sildenafil		0			1
DB00158	DB00213	Folic Acid	Pantoprazole		0	0		0
DB00158	DB00214	Folic Acid	Torasemide		0	0		1
DB00158	DB00222	Folic Acid	Glimepiride		0	0		0
DB00158	DB00227	Folic Acid	Lovastatin	0	0	0		0
DB00158	DB00230	Folic Acid	Pregabalin			0
DB00158	DB00231	Folic Acid	Temazepam		0	0		0
DB00158	DB00244	Folic Acid	Mesalazine	0	0	0		0
DB00158	DB00252	Folic Acid	Phenytoin	1		1
DB00158	DB00264	Folic Acid	Metoprolol					0
DB00158	DB00273	Folic Acid	Topiramate	0	0	0		0
DB00158	DB00275	Folic Acid	Olmesartan	0	0	0		0
DB00158	DB00281	Folic Acid	Lidocaine	1		0
DB00158	DB00282	Folic Acid	Pamidronate					1
DB00158	DB00285	Folic Acid	Venlafaxine			0
DB00158	DB00295	Folic Acid	Morphine			1		0
DB00158	DB00313	Folic Acid	Valproic Acid		0	0		0
DB00158	DB00327	Folic Acid	Hydromorphone		0	0		0
DB00158	DB00331	Folic Acid	Metformin			0		0
DB00158	DB00333	Folic Acid	Methadone			1
DB00158	DB00338	Folic Acid	Omeprazole		0	0
DB00158	DB00370	Folic Acid	Mirtazapine		0			0
DB00158	DB00399	Folic Acid	Zoledronate			0
DB00158	DB00421	Folic Acid	Spironolactone		0	0		0
DB00158	DB00425	Folic Acid	Zolpidem		0	0
DB00158	DB00433	Folic Acid	Prochlorperazine	0	0	0		0
DB00158	DB00440	Folic Acid	Trimethoprim			1
DB00158	DB00448	Folic Acid	Lansoprazole		0	0
DB00158	DB00451	Folic Acid	Levothyroxine	0	0	0		0
DB00158	DB00455	Folic Acid	Loratadine			0		0
DB00158	DB00461	Folic Acid	Nabumetone	0	0	0		0
DB00158	DB00471	Folic Acid	Montelukast		0	0		0
DB00158	DB00480	Folic Acid	Lenalidomide		1	0		0
DB00158	DB00497	Folic Acid	Oxycodone		0	0		0
DB00158	DB00533	Folic Acid	Rofecoxib		0	0		0
DB00158	DB00555	Folic Acid	Lamotrigine		0	0		0
DB00158	DB00557	Folic Acid	Hydroxyzine	0		1		0
DB00158	DB00563	Folic Acid	Methotrexate	0	0	0		0
DB00158	DB00571	Folic Acid	Propranolol	0		0		0
DB00158	DB00577	Folic Acid	Valaciclovir			0
DB00158	DB00620	Folic Acid	Triamcinolone			0		0
DB00158	DB00627	Folic Acid	Niacin		0	0		0
DB00158	DB00635	Folic Acid	Prednisone	0	0	0		0
DB00158	DB00641	Folic Acid	Simvastatin		0			0
DB00158	DB00642	Folic Acid	Pemetrexed	0	0
DB00158	DB00656	Folic Acid	Trazodone			0		0
DB00158	DB00661	Folic Acid	Verapamil	0	0	0		0
DB00158	DB00678	Folic Acid	Losartan	0	0	0		0
DB00158	DB00682	Folic Acid	Warfarin			0
DB00158	DB00688	Folic Acid	Mycophenolate mofetil		0			1
DB00158	DB00695	Folic Acid	Furosemide		0
DB00158	DB00706	Folic Acid	Tamsulosin			0
DB00158	DB00709	Folic Acid	Lamivudine			1
DB00158	DB00715	Folic Acid	Paroxetine		0
DB00158	DB00722	Folic Acid	Lisinopril		0	0		0
DB00158	DB00727	Folic Acid	Nitroglycerin			1		0
DB00158	DB00734	Folic Acid	Risperidone	0	0			0
DB00158	DB00741	Folic Acid	Hydrocortisone	0	0			0
DB00158	DB00788	Folic Acid	Naproxen	0		0		0
DB00158	DB00790	Folic Acid	Perindopril		0	0		0
DB00158	DB00795	Folic Acid	Sulfasalazine		0	0
DB00158	DB00814	Folic Acid	Meloxicam	0	0	0		0
DB00158	DB00852	Folic Acid	Pseudoephedrine	1
DB00158	DB00857	Folic Acid	Terbinafine			1
DB00158	DB00860	Folic Acid	Prednisolone		0
DB00158	DB00863	Folic Acid	Ranitidine		0	0
DB00158	DB00864	Folic Acid	Tacrolimus			0		1
DB00158	DB00874	Folic Acid	Guaifenesin		0	0
DB00158	DB00884	Folic Acid	Risedronate	0		0		0
DB00158	DB00897	Folic Acid	Triazolam		1
DB00158	DB00904	Folic Acid	Ondansetron		0	0		0
DB00158	DB00910	Folic Acid	Paricalcitol	1
DB00158	DB00916	Folic Acid	Metronidazole		0	0
DB00158	DB00929	Folic Acid	Misoprostol	0	0	0		0
DB00158	DB00951	Folic Acid	Isoniazid	0		0		0
DB00158	DB00956	Folic Acid	Hydrocodone		0	0		0
DB00158	DB00959	Folic Acid	Methylprednisolone		1
DB00158	DB00996	Folic Acid	Gabapentin			0
DB00158	DB00999	Folic Acid	Hydrochlorothiazide	0	0	0		0
DB00158	DB01015	Folic Acid	Sulfamethoxazole		0	0
DB00158	DB01016	Folic Acid	Glyburide		0	0		0
DB00158	DB01029	Folic Acid	Irbesartan			0		0
DB00158	DB01036	Folic Acid	Tolterodine			0		0
DB00158	DB01050	Folic Acid	Ibuprofen		0	0		0
DB00158	DB01062	Folic Acid	Oxybutynin			0		0
DB00158	DB01067	Folic Acid	Glipizide		0	0		0
DB00158	DB01069	Folic Acid	Promethazine	1	0	0		0
DB00158	DB01097	Folic Acid	Leflunomide	0		0
DB00158	DB01098	Folic Acid	Rosuvastatin		0	0		0
DB00158	DB01104	Folic Acid	Sertraline	0	0
DB00158	DB01115	Folic Acid	Nifedipine	0		0		0
DB00158	DB01129	Folic Acid	Rabeprazole			0		0
DB00158	DB01132	Folic Acid	Pioglitazone		0	0		0
DB00158	DB01137	Folic Acid	Levofloxacin	1		0
DB00158	DB01198	Folic Acid	Zopiclone	0	0	0
DB00158	DB01202	Folic Acid	Levetiracetam	0		0		0
DB00158	DB01224	Folic Acid	Quetiapine		0	0
DB00158	DB01233	Folic Acid	Metoclopramide	1	0	0		1
DB00158	DB01261	Folic Acid	Sitagliptin	0	0	0		0
DB00158	DB01611	Folic Acid	Hydroxychloroquine	0	0	0		0
DB00175	DB00177	Pravastatin	Valsartan	1		0
DB00175	DB00193	Pravastatin	Tramadol			0		0
DB00175	DB00203	Pravastatin	Sildenafil	1
DB00175	DB00230	Pravastatin	Pregabalin			0
DB00175	DB00243	Pravastatin	Ranolazine			1
DB00175	DB00285	Pravastatin	Venlafaxine			0		0
DB00175	DB00412	Pravastatin	Rosiglitazone		1
DB00175	DB00425	Pravastatin	Zolpidem					0
DB00175	DB00635	Pravastatin	Prednisone		0
DB00175	DB00641	Pravastatin	Simvastatin	1
DB00175	DB00656	Pravastatin	Trazodone					0
DB00175	DB00661	Pravastatin	Verapamil			0		0
DB00175	DB00863	Pravastatin	Ranitidine			0		0
DB00175	DB00884	Pravastatin	Risedronate	1
DB00175	DB01104	Pravastatin	Sertraline	1				0
DB00176	DB00715	Fluvoxamine	Paroxetine			1
DB00177	DB00399	Valsartan	Zoledronate			0
DB00177	DB00425	Valsartan	Zolpidem					0
DB00177	DB00661	Valsartan	Verapamil	1				1
DB00177	DB00682	Valsartan	Warfarin					1
DB00177	DB01198	Valsartan	Zopiclone					1
DB00177	DB01273	Valsartan	Varenicline			0		0
DB00178	DB00177	Ramipril	Valsartan	1		0		1
DB00178	DB00193	Ramipril	Tramadol			0
DB00178	DB00203	Ramipril	Sildenafil	1
DB00178	DB00214	Ramipril	Torasemide		0
DB00178	DB00285	Ramipril	Venlafaxine	1		1
DB00178	DB00313	Ramipril	Valproic Acid		0			0
DB00178	DB00399	Ramipril	Zoledronate	1	1
DB00178	DB00412	Ramipril	Rosiglitazone	1	1		0	1
DB00178	DB00425	Ramipril	Zolpidem			1		1
DB00178	DB00489	Ramipril	Sotalol		1
DB00178	DB00503	Ramipril	Ritonavir	1
DB00178	DB00533	Ramipril	Rofecoxib	1				1
DB00178	DB00577	Ramipril	Valaciclovir	1
DB00178	DB00580	Ramipril	Valdecoxib	1
DB00178	DB00706	Ramipril	Tamsulosin			1		0
DB00178	DB00795	Ramipril	Sulfasalazine	1
DB00178	DB00863	Ramipril	Ranitidine	1
DB00178	DB00864	Ramipril	Tacrolimus					1
DB00178	DB00912	Ramipril	Repaglinide					1
DB00178	DB00966	Ramipril	Telmisartan	1				1
DB00178	DB01015	Ramipril	Sulfamethoxazole			1
DB00178	DB01098	Ramipril	Rosuvastatin			0
DB00178	DB01104	Ramipril	Sertraline	1
DB00178	DB01198	Ramipril	Zopiclone		0		0
DB00178	DB01261	Ramipril	Sitagliptin		0	0	0	0
DB00178	DB01268	Ramipril	Sunitinib	1
DB00178	DB06228	Ramipril	Rivaroxaban	0		0	0
DB00181	DB00158	Baclofen	Folic Acid	0	0
DB00181	DB00178	Baclofen	Ramipril	1
DB00181	DB00186	Baclofen	Lorazepam	0
DB00181	DB00193	Baclofen	Tramadol	0
DB00181	DB00213	Baclofen	Pantoprazole	0	0
DB00181	DB00215	Baclofen	Citalopram	0
DB00181	DB00252	Baclofen	Phenytoin				1
DB00181	DB00264	Baclofen	Metoprolol	1			1
DB00181	DB00273	Baclofen	Topiramate	0	0
DB00181	DB00295	Baclofen	Morphine	0
DB00181	DB00327	Baclofen	Hydromorphone	0	0
DB00181	DB00338	Baclofen	Omeprazole	0	0
DB00181	DB00448	Baclofen	Lansoprazole	0
DB00181	DB00451	Baclofen	Levothyroxine	0
DB00181	DB00455	Baclofen	Loratadine		1
DB00181	DB00472	Baclofen	Fluoxetine	0
DB00181	DB00476	Baclofen	Duloxetine		0
DB00181	DB00497	Baclofen	Oxycodone		0
DB00181	DB00564	Baclofen	Carbamazepine	0	0
DB00181	DB00575	Baclofen	Clonidine		0
DB00181	DB00635	Baclofen	Prednisone	0	0
DB00181	DB00682	Baclofen	Warfarin	0	1
DB00181	DB00695	Baclofen	Furosemide	0			1
DB00181	DB00697	Baclofen	Tizanidine	0
DB00181	DB00706	Baclofen	Tamsulosin	0	0
DB00181	DB00715	Baclofen	Paroxetine				1
DB00181	DB00736	Baclofen	Esomeprazole	0	0		1
DB00181	DB00745	Baclofen	Modafinil		0
DB00181	DB00758	Baclofen	Clopidogrel	1	1
DB00181	DB00788	Baclofen	Naproxen	0
DB00181	DB00829	Baclofen	Diazepam	0	0
DB00181	DB00863	Baclofen	Ranitidine	0	0
DB00181	DB00904	Baclofen	Ondansetron	0	0
DB00181	DB00950	Baclofen	Fexofenadine	1
DB00181	DB00956	Baclofen	Hydrocodone	0	0
DB00181	DB00999	Baclofen	Hydrochlorothiazide	0
DB00181	DB01036	Baclofen	Tolterodine	0
DB00181	DB01050	Baclofen	Ibuprofen	0			1
DB00181	DB01068	Baclofen	Clonazepam	0	0
DB00181	DB01104	Baclofen	Sertraline	0	0
DB00181	DB01156	Baclofen	Bupropion	0
DB00181	DB06637	Baclofen	Dalfampridine	0	0		0
DB00181	DB08868	Baclofen	Fingolimod	0
DB00186	DB00175	Lorazepam	Pravastatin		0			0
DB00186	DB00177	Lorazepam	Valsartan	1				1
DB00186	DB00178	Lorazepam	Ramipril	1				1
DB00186	DB00193	Lorazepam	Tramadol			0		0
DB00186	DB00213	Lorazepam	Pantoprazole	0
DB00186	DB00214	Lorazepam	Torasemide			1
DB00186	DB00218	Lorazepam	Moxifloxacin			1
DB00186	DB00244	Lorazepam	Mesalazine	1
DB00186	DB00246	Lorazepam	Ziprasidone	0
DB00186	DB00252	Lorazepam	Phenytoin	0	1	1		0
DB00186	DB00264	Lorazepam	Metoprolol			1
DB00186	DB00273	Lorazepam	Topiramate		0	0		0
DB00186	DB00277	Lorazepam	Theophylline	1
DB00186	DB00282	Lorazepam	Pamidronate	1	1
DB00186	DB00285	Lorazepam	Venlafaxine	1
DB00186	DB00295	Lorazepam	Morphine			1
DB00186	DB00313	Lorazepam	Valproic Acid	1				0
DB00186	DB00319	Lorazepam	Piperacillin					1
DB00186	DB00331	Lorazepam	Metformin	1		0	1
DB00186	DB00333	Lorazepam	Methadone	1				0
DB00186	DB00334	Lorazepam	Olanzapine		0			0
DB00186	DB00338	Lorazepam	Omeprazole	0
DB00186	DB00351	Lorazepam	Megestrol Acetate		1	0
DB00186	DB00370	Lorazepam	Mirtazapine					0
DB00186	DB00399	Lorazepam	Zoledronate	1	1	0
DB00186	DB00421	Lorazepam	Spironolactone				0
DB00186	DB00423	Lorazepam	Methocarbamol		1
DB00186	DB00433	Lorazepam	Prochlorperazine		0	0		0
DB00186	DB00440	Lorazepam	Trimethoprim			1
DB00186	DB00454	Lorazepam	Pethidine		1
DB00186	DB00471	Lorazepam	Montelukast	0	0	0	0	0
DB00186	DB00497	Lorazepam	Oxycodone	1	0	0		0
DB00186	DB00533	Lorazepam	Rofecoxib					0
DB00186	DB00571	Lorazepam	Propranolol	0				0
DB00186	DB00577	Lorazepam	Valaciclovir	0	0			0
DB00186	DB00620	Lorazepam	Triamcinolone			0		0
DB00186	DB00627	Lorazepam	Niacin	1		0	0	0
DB00186	DB00635	Lorazepam	Prednisone			1		1
DB00186	DB00641	Lorazepam	Simvastatin	1	1			1
DB00186	DB00661	Lorazepam	Verapamil					0
DB00186	DB00678	Lorazepam	Losartan	1				0
DB00186	DB00682	Lorazepam	Warfarin	1	1			1
DB00186	DB00683	Lorazepam	Midazolam	0	1	1		0
DB00186	DB00684	Lorazepam	Tobramycin			1
DB00186	DB00697	Lorazepam	Tizanidine	0			1	0
DB00186	DB00706	Lorazepam	Tamsulosin	0		1		1
DB00186	DB00727	Lorazepam	Nitroglycerin	0				0
DB00186	DB00734	Lorazepam	Risperidone		0			0
DB00186	DB00737	Lorazepam	Meclizine	1
DB00186	DB00745	Lorazepam	Modafinil				1
DB00186	DB00776	Lorazepam	Oxcarbazepine	0	0	0
DB00186	DB00788	Lorazepam	Naproxen			0		0
DB00186	DB00814	Lorazepam	Meloxicam			0		0
DB00186	DB00884	Lorazepam	Risedronate				1
DB00186	DB00897	Lorazepam	Triazolam	1
DB00186	DB00904	Lorazepam	Ondansetron		0
DB00186	DB00959	Lorazepam	Methylprednisolone	1			1	1
DB00186	DB01015	Lorazepam	Sulfamethoxazole				0	0
DB00186	DB01041	Lorazepam	Thalidomide	1
DB00186	DB01045	Lorazepam	Rifampicin		1
DB00186	DB01062	Lorazepam	Oxybutynin	1		0		0
DB00186	DB01069	Lorazepam	Promethazine	0	0
DB00186	DB01098	Lorazepam	Rosuvastatin			0	0	0
DB00186	DB01104	Lorazepam	Sertraline		0		1	0
DB00186	DB01129	Lorazepam	Rabeprazole	1
DB00186	DB01132	Lorazepam	Pioglitazone	1
DB00186	DB01198	Lorazepam	Zopiclone		0
DB00186	DB01224	Lorazepam	Quetiapine	1	0		1	0
DB00186	DB01229	Lorazepam	Paclitaxel	0				0
DB00186	DB01233	Lorazepam	Metoclopramide					1
DB00186	DB01273	Lorazepam	Varenicline			0		0
DB00186	DB06589	Lorazepam	Pazopanib				1
DB00188	DB00177	Bortezomib	Valsartan					1
DB00188	DB00186	Bortezomib	Lorazepam					0
DB00188	DB00196	Bortezomib	Fluconazole		0
DB00188	DB00213	Bortezomib	Pantoprazole		0
DB00188	DB00264	Bortezomib	Metoprolol					1
DB00188	DB00282	Bortezomib	Pamidronate		1	0		1
DB00188	DB00295	Bortezomib	Morphine			0
DB00188	DB00338	Bortezomib	Omeprazole		0
DB00188	DB00343	Bortezomib	Diltiazem					1
DB00188	DB00399	Bortezomib	Zoledronate		0	0
DB00188	DB00433	Bortezomib	Prochlorperazine		0	0		0
DB00188	DB00451	Bortezomib	Levothyroxine		0
DB00188	DB00480	Bortezomib	Lenalidomide			0
DB00188	DB00497	Bortezomib	Oxycodone			0
DB00188	DB00541	Bortezomib	Vincristine			0		0
DB00188	DB00577	Bortezomib	Valaciclovir		0
DB00188	DB00635	Bortezomib	Prednisone			0		1
DB00188	DB00641	Bortezomib	Simvastatin		0	0
DB00188	DB00682	Bortezomib	Warfarin			0	1
DB00188	DB00695	Bortezomib	Furosemide				0	1
DB00188	DB00758	Bortezomib	Clopidogrel		1
DB00188	DB00773	Bortezomib	Etoposide			0
DB00188	DB00904	Bortezomib	Ondansetron					0
DB00188	DB00987	Bortezomib	Cytarabine		1	1
DB00188	DB00996	Bortezomib	Gabapentin			0
DB00188	DB00997	Bortezomib	Doxorubicin		1
DB00188	DB01015	Bortezomib	Sulfamethoxazole		0		0
DB00188	DB01042	Bortezomib	Melphalan			0		1
DB00188	DB01098	Bortezomib	Rosuvastatin					1
DB00188	DB01136	Bortezomib	Carvedilol					1
DB00188	DB01234	Bortezomib	Dexamethasone			0
DB00193	DB00177	Tramadol	Valsartan	1		0
DB00193	DB00285	Tramadol	Venlafaxine			0		0
DB00193	DB00313	Tramadol	Valproic Acid		0	0		0
DB00193	DB00399	Tramadol	Zoledronate		0	0		0
DB00193	DB00425	Tramadol	Zolpidem		0
DB00193	DB00577	Tramadol	Valaciclovir	0		0		0
DB00193	DB00580	Tramadol	Valdecoxib	1
DB00193	DB00656	Tramadol	Trazodone					0
DB00193	DB00661	Tramadol	Verapamil			0
DB00193	DB00682	Tramadol	Warfarin			0
DB00193	DB01198	Tramadol	Zopiclone		0	0	0	0
DB00193	DB01273	Tramadol	Varenicline			0		0
DB00196	DB00158	Fluconazole	Folic Acid		0	0
DB00196	DB00175	Fluconazole	Pravastatin	1
DB00196	DB00186	Fluconazole	Lorazepam	0		1
DB00196	DB00193	Fluconazole	Tramadol	0	0	0
DB00196	DB00213	Fluconazole	Pantoprazole	0
DB00196	DB00264	Fluconazole	Metoprolol	0		1
DB00196	DB00275	Fluconazole	Olmesartan	1
DB00196	DB00281	Fluconazole	Lidocaine		0
DB00196	DB00282	Fluconazole	Pamidronate	1
DB00196	DB00295	Fluconazole	Morphine	0
DB00196	DB00300	Fluconazole	Tenofovir			0
DB00196	DB00327	Fluconazole	Hydromorphone	0
DB00196	DB00331	Fluconazole	Metformin			0
DB00196	DB00399	Fluconazole	Zoledronate	1		0
DB00196	DB00421	Fluconazole	Spironolactone	0
DB00196	DB00433	Fluconazole	Prochlorperazine	0	0	0
DB00196	DB00440	Fluconazole	Trimethoprim	0	0	0
DB00196	DB00454	Fluconazole	Pethidine		1
DB00196	DB00455	Fluconazole	Loratadine	1
DB00196	DB00471	Fluconazole	Montelukast		1
DB00196	DB00480	Fluconazole	Lenalidomide	0		0
DB00196	DB00495	Fluconazole	Zidovudine			1
DB00196	DB00497	Fluconazole	Oxycodone		0	0
DB00196	DB00541	Fluconazole	Vincristine		0	0
DB00196	DB00563	Fluconazole	Methotrexate	0	0	0
DB00196	DB00571	Fluconazole	Propranolol			1
DB00196	DB00577	Fluconazole	Valaciclovir	0	0
DB00196	DB00582	Fluconazole	Voriconazole			0
DB00196	DB00627	Fluconazole	Niacin	1
DB00196	DB00635	Fluconazole	Prednisone			1
DB00196	DB00641	Fluconazole	Simvastatin	1
DB00196	DB00649	Fluconazole	Stavudine			1
DB00196	DB00661	Fluconazole	Verapamil			1
DB00196	DB00688	Fluconazole	Mycophenolate mofetil		0
DB00196	DB00706	Fluconazole	Tamsulosin	1
DB00196	DB00709	Fluconazole	Lamivudine	0
DB00196	DB00722	Fluconazole	Lisinopril	1		1
DB00196	DB00727	Fluconazole	Nitroglycerin	1
DB00196	DB00741	Fluconazole	Hydrocortisone	0	0
DB00196	DB00760	Fluconazole	Meropenem		0
DB00196	DB00788	Fluconazole	Naproxen	1
DB00196	DB00852	Fluconazole	Pseudoephedrine	1
DB00196	DB00857	Fluconazole	Terbinafine	1
DB00196	DB00860	Fluconazole	Prednisolone	0	0
DB00196	DB00863	Fluconazole	Ranitidine		0
DB00196	DB00874	Fluconazole	Guaifenesin		1
DB00196	DB00904	Fluconazole	Ondansetron	0	0
DB00196	DB00996	Fluconazole	Gabapentin			0
DB00196	DB00999	Fluconazole	Hydrochlorothiazide	0	0
DB00196	DB01016	Fluconazole	Glyburide			1
DB00196	DB01042	Fluconazole	Melphalan			0
DB00196	DB01050	Fluconazole	Ibuprofen	0	1	1
DB00196	DB01062	Fluconazole	Oxybutynin	1
DB00196	DB01069	Fluconazole	Promethazine	0	0
DB00196	DB01073	Fluconazole	Fludarabine		0	0
DB00196	DB01104	Fluconazole	Sertraline		0
DB00196	DB01233	Fluconazole	Metoclopramide		0
DB00198	DB00635	Oseltamivir	Prednisone					1
DB00199	DB00186	Erythromycin	Lorazepam		1
DB00199	DB00213	Erythromycin	Pantoprazole			1
DB00199	DB00338	Erythromycin	Omeprazole		0
DB00199	DB00455	Erythromycin	Loratadine	1
DB00199	DB00557	Erythromycin	Hydroxyzine	1
DB00199	DB00635	Erythromycin	Prednisone	1		1
DB00199	DB00682	Erythromycin	Warfarin	1	1		1	1
DB00199	DB00695	Erythromycin	Furosemide		0		0
DB00199	DB00741	Erythromycin	Hydrocortisone	1
DB00199	DB00874	Erythromycin	Guaifenesin	1
DB00199	DB00927	Erythromycin	Famotidine	1
DB00199	DB00950	Erythromycin	Fexofenadine	1
DB00199	DB00959	Erythromycin	Methylprednisolone	1
DB00199	DB01015	Erythromycin	Sulfamethoxazole	1		1
DB00199	DB01104	Erythromycin	Sertraline		1
DB00199	DB01137	Erythromycin	Levofloxacin	1		1
DB00201	DB01050	Caffeine	Ibuprofen					0
DB00203	DB00177	Sildenafil	Valsartan	1
DB00203	DB00214	Sildenafil	Torasemide					1
DB00203	DB00231	Sildenafil	Temazepam	1
DB00203	DB00285	Sildenafil	Venlafaxine	1
DB00203	DB00313	Sildenafil	Valproic Acid	1
DB00203	DB00374	Sildenafil	Treprostinil	0	0	0
DB00203	DB00421	Sildenafil	Spironolactone	0	0			1
DB00203	DB00425	Sildenafil	Zolpidem		1	1
DB00203	DB00641	Sildenafil	Simvastatin	1		0
DB00203	DB00661	Sildenafil	Verapamil					1
DB00203	DB00682	Sildenafil	Warfarin	0	0
DB00203	DB00706	Sildenafil	Tamsulosin	1
DB00203	DB00862	Sildenafil	Vardenafil	1				0
DB00203	DB01162	Sildenafil	Terazosin	1
DB00204	DB00264	Dofetilide	Metoprolol	0
DB00204	DB00682	Dofetilide	Warfarin	0
DB00207	DB00158	Azithromycin	Folic Acid	1		0
DB00207	DB00175	Azithromycin	Pravastatin	1
DB00207	DB00177	Azithromycin	Valsartan	1		1		1
DB00207	DB00178	Azithromycin	Ramipril	1
DB00207	DB00186	Azithromycin	Lorazepam	1				1
DB00207	DB00193	Azithromycin	Tramadol	1
DB00207	DB00199	Azithromycin	Erythromycin	1				1
DB00207	DB00203	Azithromycin	Sildenafil	1
DB00207	DB00215	Azithromycin	Citalopram	1	1
DB00207	DB00222	Azithromycin	Glimepiride	1
DB00207	DB00254	Azithromycin	Doxycycline	1	1
DB00207	DB00264	Azithromycin	Metoprolol	1		1		1
DB00207	DB00273	Azithromycin	Topiramate		1
DB00207	DB00295	Azithromycin	Morphine	1
DB00207	DB00313	Azithromycin	Valproic Acid					1
DB00207	DB00331	Azithromycin	Metformin	1		1		1
DB00207	DB00333	Azithromycin	Methadone	1
DB00207	DB00341	Azithromycin	Cetirizine	1
DB00207	DB00370	Azithromycin	Mirtazapine		1
DB00207	DB00390	Azithromycin	Digoxin	1	1
DB00207	DB00395	Azithromycin	Carisoprodol	1
DB00207	DB00421	Azithromycin	Spironolactone	1				1
DB00207	DB00425	Azithromycin	Zolpidem		1	1		1
DB00207	DB00433	Azithromycin	Prochlorperazine		1
DB00207	DB00448	Azithromycin	Lansoprazole	1	1
DB00207	DB00451	Azithromycin	Levothyroxine	1	1
DB00207	DB00455	Azithromycin	Loratadine	1	1
DB00207	DB00465	Azithromycin	Ketorolac	1
DB00207	DB00471	Azithromycin	Montelukast		0	0		0
DB00207	DB00472	Azithromycin	Fluoxetine	1	1
DB00207	DB00482	Azithromycin	Celecoxib		1			1
DB00207	DB00495	Azithromycin	Zidovudine			1
DB00207	DB00497	Azithromycin	Oxycodone	1		0
DB00207	DB00503	Azithromycin	Ritonavir					0
DB00207	DB00531	Azithromycin	Cyclophosphamide	1				1
DB00207	DB00533	Azithromycin	Rofecoxib	1
DB00207	DB00535	Azithromycin	Cefdinir		1
DB00207	DB00557	Azithromycin	Hydroxyzine	1
DB00207	DB00563	Azithromycin	Methotrexate	1
DB00207	DB00571	Azithromycin	Propranolol	1
DB00207	DB00584	Azithromycin	Enalapril	1
DB00207	DB00586	Azithromycin	Diclofenac		1
DB00207	DB00620	Azithromycin	Triamcinolone	1
DB00207	DB00635	Azithromycin	Prednisone	1		1		1
DB00207	DB00641	Azithromycin	Simvastatin	1	1			1
DB00207	DB00647	Azithromycin	Dextropropoxyphene	1
DB00207	DB00656	Azithromycin	Trazodone			1
DB00207	DB00661	Azithromycin	Verapamil			1
DB00207	DB00669	Azithromycin	Sumatriptan			1
DB00207	DB00678	Azithromycin	Losartan	1
DB00207	DB00682	Azithromycin	Warfarin	1	1			1
DB00207	DB00683	Azithromycin	Midazolam					1
DB00207	DB00695	Azithromycin	Furosemide	1				1
DB00207	DB00697	Azithromycin	Tizanidine	1		1
DB00207	DB00715	Azithromycin	Paroxetine		1
DB00207	DB00722	Azithromycin	Lisinopril	1				1
DB00207	DB00727	Azithromycin	Nitroglycerin	1
DB00207	DB00736	Azithromycin	Esomeprazole	1				1
DB00207	DB00737	Azithromycin	Meclizine	1
DB00207	DB00741	Azithromycin	Hydrocortisone	1				1
DB00207	DB00758	Azithromycin	Clopidogrel	1	1
DB00207	DB00788	Azithromycin	Naproxen	1
DB00207	DB00829	Azithromycin	Diazepam	1	1
DB00207	DB00852	Azithromycin	Pseudoephedrine	1
DB00207	DB00863	Azithromycin	Ranitidine	1
DB00207	DB00874	Azithromycin	Guaifenesin	1
DB00207	DB00916	Azithromycin	Metronidazole	1	0
DB00207	DB00921	Azithromycin	Buprenorphine	1	1
DB00207	DB00924	Azithromycin	Cyclobenzaprine	1	1
DB00207	DB00927	Azithromycin	Famotidine		1			1
DB00207	DB00950	Azithromycin	Fexofenadine	1		1
DB00207	DB00956	Azithromycin	Hydrocodone	1				1
DB00207	DB00959	Azithromycin	Methylprednisolone	1	1			1
DB00207	DB00996	Azithromycin	Gabapentin			0
DB00207	DB00999	Azithromycin	Hydrochlorothiazide	1
DB00207	DB01015	Azithromycin	Sulfamethoxazole		0			1
DB00207	DB01016	Azithromycin	Glyburide					1
DB00207	DB01029	Azithromycin	Irbesartan	1
DB00207	DB01039	Azithromycin	Fenofibrate	1
DB00207	DB01045	Azithromycin	Rifampicin	1
DB00207	DB01050	Azithromycin	Ibuprofen	1
DB00207	DB01062	Azithromycin	Oxybutynin	1
DB00207	DB01067	Azithromycin	Glipizide	1
DB00207	DB01068	Azithromycin	Clonazepam	1	1
DB00207	DB01069	Azithromycin	Promethazine	1	0
DB00207	DB01075	Azithromycin	Diphenhydramine		0
DB00207	DB01098	Azithromycin	Rosuvastatin	1
DB00207	DB01104	Azithromycin	Sertraline	1	1			1
DB00207	DB01112	Azithromycin	Cefuroxime	1				1
DB00207	DB01114	Azithromycin	Chlorphenamine	1	1
DB00207	DB01115	Azithromycin	Nifedipine	1		1
DB00207	DB01129	Azithromycin	Rabeprazole	1
DB00207	DB01132	Azithromycin	Pioglitazone	1
DB00207	DB01136	Azithromycin	Carvedilol	1
DB00207	DB01137	Azithromycin	Levofloxacin	1
DB00207	DB01156	Azithromycin	Bupropion	1	1	1
DB00207	DB01175	Azithromycin	Escitalopram	1	1
DB00207	DB01190	Azithromycin	Clindamycin		1
DB00207	DB01211	Azithromycin	Clarithromycin	1
DB00207	DB01212	Azithromycin	Ceftriaxone	1				1
DB00207	DB01224	Azithromycin	Quetiapine	1
DB00207	DB01233	Azithromycin	Metoclopramide	1	1
DB00207	DB01234	Azithromycin	Dexamethasone			0		1
DB00213	DB00193	Pantoprazole	Tramadol		0	0	1
DB00213	DB00203	Pantoprazole	Sildenafil					1
DB00213	DB00214	Pantoprazole	Torasemide		0
DB00213	DB00231	Pantoprazole	Temazepam		0	0	0
DB00213	DB00243	Pantoprazole	Ranolazine			1
DB00213	DB00252	Pantoprazole	Phenytoin	0	0			1
DB00213	DB00273	Pantoprazole	Topiramate		0	0
DB00213	DB00277	Pantoprazole	Theophylline			1
DB00213	DB00285	Pantoprazole	Venlafaxine	1
DB00213	DB00313	Pantoprazole	Valproic Acid		0
DB00213	DB00374	Pantoprazole	Treprostinil					1
DB00213	DB00399	Pantoprazole	Zoledronate			0	1
DB00213	DB00412	Pantoprazole	Rosiglitazone			1
DB00213	DB00421	Pantoprazole	Spironolactone				0
DB00213	DB00425	Pantoprazole	Zolpidem		0
DB00213	DB00433	Pantoprazole	Prochlorperazine	0
DB00213	DB00541	Pantoprazole	Vincristine		0			0
DB00213	DB00571	Pantoprazole	Propranolol	0			0
DB00213	DB00577	Pantoprazole	Valaciclovir	0	0			0
DB00213	DB00580	Pantoprazole	Valdecoxib				1
DB00213	DB00635	Pantoprazole	Prednisone					1
DB00213	DB00641	Pantoprazole	Simvastatin	1
DB00213	DB00682	Pantoprazole	Warfarin					1
DB00213	DB00684	Pantoprazole	Tobramycin			1
DB00213	DB00697	Pantoprazole	Tizanidine				1
DB00213	DB00715	Pantoprazole	Paroxetine				1	1
DB00213	DB00734	Pantoprazole	Risperidone					0
DB00213	DB00790	Pantoprazole	Perindopril	1	0
DB00213	DB00811	Pantoprazole	Ribavirin		0	0
DB00213	DB00818	Pantoprazole	Propofol		0
DB00213	DB00860	Pantoprazole	Prednisolone	1
DB00213	DB00863	Pantoprazole	Ranitidine					0
DB00213	DB00864	Pantoprazole	Tacrolimus		0
DB00213	DB00877	Pantoprazole	Sirolimus	1
DB00213	DB00881	Pantoprazole	Quinapril			1
DB00213	DB00884	Pantoprazole	Risedronate		0	0	1	0
DB00213	DB01015	Pantoprazole	Sulfamethoxazole	0	0		0
DB00213	DB01041	Pantoprazole	Thalidomide	1	1
DB00213	DB01069	Pantoprazole	Promethazine	0	0			0
DB00213	DB01098	Pantoprazole	Rosuvastatin	1		0	0	0
DB00213	DB01129	Pantoprazole	Rabeprazole	1		1
DB00213	DB01132	Pantoprazole	Pioglitazone	1		0
DB00213	DB01198	Pantoprazole	Zopiclone	0	0	0
DB00213	DB01224	Pantoprazole	Quetiapine	0	0
DB00213	DB01261	Pantoprazole	Sitagliptin	0	0	0
DB00213	DB01273	Pantoprazole	Varenicline			0		0
DB00213	DB06228	Pantoprazole	Rivaroxaban	1		0
DB00213	DB06589	Pantoprazole	Pazopanib				1
DB00213	DB08816	Pantoprazole	Ticagrelor					1
DB00214	DB00177	Torasemide	Valsartan		0
DB00214	DB00425	Torasemide	Zolpidem					1
DB00214	DB00682	Torasemide	Warfarin		0	1	0
DB00215	DB00158	Citalopram	Folic Acid			0		0
DB00215	DB00175	Citalopram	Pravastatin			0		0
DB00215	DB00178	Citalopram	Ramipril					1
DB00215	DB00186	Citalopram	Lorazepam					0
DB00215	DB00193	Citalopram	Tramadol			0		0
DB00215	DB00196	Citalopram	Fluconazole	0
DB00215	DB00213	Citalopram	Pantoprazole					1
DB00215	DB00222	Citalopram	Glimepiride	1
DB00215	DB00231	Citalopram	Temazepam				0	0
DB00215	DB00273	Citalopram	Topiramate	0	0	0		0
DB00215	DB00285	Citalopram	Venlafaxine	1			1	1
DB00215	DB00313	Citalopram	Valproic Acid		0			0
DB00215	DB00327	Citalopram	Hydromorphone	0	0	0		0
DB00215	DB00331	Citalopram	Metformin			0		0
DB00215	DB00338	Citalopram	Omeprazole					0
DB00215	DB00370	Citalopram	Mirtazapine		1
DB00215	DB00390	Citalopram	Digoxin	1	1
DB00215	DB00412	Citalopram	Rosiglitazone		1
DB00215	DB00421	Citalopram	Spironolactone		0		0
DB00215	DB00433	Citalopram	Prochlorperazine	0		0		0
DB00215	DB00448	Citalopram	Lansoprazole					0
DB00215	DB00455	Citalopram	Loratadine		0
DB00215	DB00471	Citalopram	Montelukast			0	0	1
DB00215	DB00480	Citalopram	Lenalidomide			0
DB00215	DB00489	Citalopram	Sotalol	1
DB00215	DB00497	Citalopram	Oxycodone			0
DB00215	DB00502	Citalopram	Haloperidol	0
DB00215	DB00524	Citalopram	Metolazone	1
DB00215	DB00540	Citalopram	Nortriptyline	1
DB00215	DB00555	Citalopram	Lamotrigine		0	0	0	0
DB00215	DB00557	Citalopram	Hydroxyzine	0	0		0	0
DB00215	DB00563	Citalopram	Methotrexate	0		0
DB00215	DB00571	Citalopram	Propranolol	0	0
DB00215	DB00586	Citalopram	Diclofenac	1		0
DB00215	DB00620	Citalopram	Triamcinolone					1
DB00215	DB00627	Citalopram	Niacin			0	0
DB00215	DB00635	Citalopram	Prednisone			0
DB00215	DB00647	Citalopram	Dextropropoxyphene		1
DB00215	DB00678	Citalopram	Losartan		1
DB00215	DB00695	Citalopram	Furosemide	1				1
DB00215	DB00706	Citalopram	Tamsulosin	0		0
DB00215	DB00709	Citalopram	Lamivudine	1
DB00215	DB00722	Citalopram	Lisinopril			1
DB00215	DB00736	Citalopram	Esomeprazole					0
DB00215	DB00758	Citalopram	Clopidogrel	1	1
DB00215	DB00788	Citalopram	Naproxen			0
DB00215	DB00811	Citalopram	Ribavirin			0
DB00215	DB00814	Citalopram	Meloxicam			0
DB00215	DB00843	Citalopram	Donepezil					1
DB00215	DB00863	Citalopram	Ranitidine					0
DB00215	DB00864	Citalopram	Tacrolimus	1
DB00215	DB00874	Citalopram	Guaifenesin	1
DB00215	DB00881	Citalopram	Quinapril					1
DB00215	DB00883	Citalopram	Isosorbide Dinitrate	1
DB00215	DB00904	Citalopram	Ondansetron					1
DB00215	DB00916	Citalopram	Metronidazole		1
DB00215	DB00924	Citalopram	Cyclobenzaprine					0
DB00215	DB00927	Citalopram	Famotidine		1
DB00215	DB00950	Citalopram	Fexofenadine		1
DB00215	DB00959	Citalopram	Methylprednisolone		1
DB00215	DB00996	Citalopram	Gabapentin			0
DB00215	DB01015	Citalopram	Sulfamethoxazole			1
DB00215	DB01039	Citalopram	Fenofibrate		0	0		0
DB00215	DB01050	Citalopram	Ibuprofen			0
DB00215	DB01062	Citalopram	Oxybutynin	0		0		0
DB00215	DB01068	Citalopram	Clonazepam	0			0
DB00215	DB01069	Citalopram	Promethazine		0
DB00215	DB01075	Citalopram	Diphenhydramine	1	0			0
DB00215	DB01098	Citalopram	Rosuvastatin			0	0	0
DB00215	DB01104	Citalopram	Sertraline					0
DB00215	DB01115	Citalopram	Nifedipine			1
DB00215	DB01129	Citalopram	Rabeprazole	1
DB00215	DB01132	Citalopram	Pioglitazone	1
DB00215	DB01137	Citalopram	Levofloxacin	1
DB00215	DB01175	Citalopram	Escitalopram		1			1
DB00215	DB01184	Citalopram	Domperidone			1
DB00215	DB01198	Citalopram	Zopiclone	0			0
DB00215	DB01202	Citalopram	Levetiracetam	0	0	0	0	0
DB00215	DB01224	Citalopram	Quetiapine	0
DB00215	DB01233	Citalopram	Metoclopramide		1			1
DB00215	DB01234	Citalopram	Dexamethasone			0
DB00215	DB01273	Citalopram	Varenicline			0		0
DB00215	DB01611	Citalopram	Hydroxychloroquine	0	0	1	0
DB00218	DB00682	Moxifloxacin	Warfarin			1
DB00220	DB00238	Nelfinavir	Nevirapine					1
DB00220	DB00495	Nelfinavir	Zidovudine	0	0		0
DB00220	DB00503	Nelfinavir	Ritonavir			0	0	0
DB00220	DB00649	Nelfinavir	Stavudine		0	0
DB00220	DB01232	Nelfinavir	Saquinavir	1
DB00222	DB00175	Glimepiride	Pravastatin			0
DB00222	DB00177	Glimepiride	Valsartan			0
DB00222	DB00178	Glimepiride	Ramipril		1
DB00222	DB00203	Glimepiride	Sildenafil	1
DB00222	DB00213	Glimepiride	Pantoprazole	1
DB00222	DB00230	Glimepiride	Pregabalin			0
DB00222	DB00264	Glimepiride	Metoprolol			0
DB00222	DB00275	Glimepiride	Olmesartan			0		0
DB00222	DB00281	Glimepiride	Lidocaine	1
DB00222	DB00285	Glimepiride	Venlafaxine	1
DB00222	DB00295	Glimepiride	Morphine	1
DB00222	DB00331	Glimepiride	Metformin			0
DB00222	DB00334	Glimepiride	Olanzapine		1
DB00222	DB00412	Glimepiride	Rosiglitazone		1
DB00222	DB00421	Glimepiride	Spironolactone		0
DB00222	DB00425	Glimepiride	Zolpidem		0			0
DB00222	DB00471	Glimepiride	Montelukast	1
DB00222	DB00524	Glimepiride	Metolazone	1
DB00222	DB00533	Glimepiride	Rofecoxib					1
DB00222	DB00627	Glimepiride	Niacin		0	0		0
DB00222	DB00635	Glimepiride	Prednisone	1	0
DB00222	DB00661	Glimepiride	Verapamil		1
DB00222	DB00678	Glimepiride	Losartan			0
DB00222	DB00706	Glimepiride	Tamsulosin	1		0
DB00222	DB00722	Glimepiride	Lisinopril			0
DB00222	DB00731	Glimepiride	Nateglinide	1
DB00222	DB00790	Glimepiride	Perindopril		1
DB00222	DB00860	Glimepiride	Prednisolone					1
DB00222	DB00956	Glimepiride	Hydrocodone					1
DB00222	DB00959	Glimepiride	Methylprednisolone	1				1
DB00222	DB00999	Glimepiride	Hydrochlorothiazide			0
DB00222	DB01016	Glimepiride	Glyburide		1
DB00222	DB01029	Glimepiride	Irbesartan			0
DB00222	DB01050	Glimepiride	Ibuprofen	1				1
DB00222	DB01067	Glimepiride	Glipizide	1				1
DB00222	DB01069	Glimepiride	Promethazine	1
DB00222	DB01098	Glimepiride	Rosuvastatin			0
DB00222	DB01115	Glimepiride	Nifedipine		1
DB00222	DB01137	Glimepiride	Levofloxacin	1
DB00222	DB01233	Glimepiride	Metoclopramide					1
DB00222	DB01261	Glimepiride	Sitagliptin	0	0	0
DB00224	DB00220	Indinavir	Nelfinavir	1		1
DB00224	DB00238	Indinavir	Nevirapine	1
DB00224	DB00709	Indinavir	Lamivudine		0			0
DB00227	DB00177	Lovastatin	Valsartan	1
DB00227	DB00213	Lovastatin	Pantoprazole			1
DB00227	DB00231	Lovastatin	Temazepam			1
DB00227	DB00264	Lovastatin	Metoprolol			0	0	0
DB00227	DB00331	Lovastatin	Metformin			0	0	0
DB00227	DB00338	Lovastatin	Omeprazole		0		0	0
DB00227	DB00412	Lovastatin	Rosiglitazone	1
DB00227	DB00627	Lovastatin	Niacin	0	0	0	0
DB00227	DB00635	Lovastatin	Prednisone				0
DB00227	DB00682	Lovastatin	Warfarin				0	1
DB00227	DB00727	Lovastatin	Nitroglycerin			1
DB00227	DB00904	Lovastatin	Ondansetron			1
DB00227	DB01069	Lovastatin	Promethazine			1
DB00227	DB01129	Lovastatin	Rabeprazole	1
DB00230	DB00193	Pregabalin	Tramadol			0
DB00230	DB00231	Pregabalin	Temazepam			0
DB00230	DB00273	Pregabalin	Topiramate			0
DB00230	DB00313	Pregabalin	Valproic Acid			0
DB00230	DB00399	Pregabalin	Zoledronate			0
DB00230	DB00706	Pregabalin	Tamsulosin			0
DB00230	DB00863	Pregabalin	Ranitidine			0
DB00230	DB01098	Pregabalin	Rosuvastatin			0
DB00230	DB01261	Pregabalin	Sitagliptin			0
DB00230	DB01273	Pregabalin	Varenicline			0
DB00231	DB00193	Temazepam	Tramadol		0	0	0	0
DB00231	DB00285	Temazepam	Venlafaxine					0
DB00231	DB00425	Temazepam	Zolpidem					1
DB00231	DB00624	Temazepam	Testosterone	1
DB00231	DB00656	Temazepam	Trazodone					0
DB00231	DB00682	Temazepam	Warfarin	1			0
DB00238	DB00300	Nevirapine	Tenofovir		0	0		0
DB00238	DB00495	Nevirapine	Zidovudine	0	0	0
DB00238	DB00503	Nevirapine	Ritonavir			0		0
DB00238	DB00649	Nevirapine	Stavudine	0	0	0		0
DB00244	DB00193	Mesalazine	Tramadol	0	0	0
DB00244	DB00213	Mesalazine	Pantoprazole	1	0	0		0
DB00244	DB00331	Mesalazine	Metformin	1
DB00244	DB00338	Mesalazine	Omeprazole		0	0		0
DB00244	DB00563	Mesalazine	Methotrexate	0	0	0		0
DB00244	DB00635	Mesalazine	Prednisone	0	0	0		0
DB00244	DB00641	Mesalazine	Simvastatin	1	0	0
DB00244	DB00727	Mesalazine	Nitroglycerin	1
DB00244	DB00788	Mesalazine	Naproxen	1
DB00244	DB00860	Mesalazine	Prednisolone		1			0
DB00244	DB00916	Mesalazine	Metronidazole	0	0			0
DB00250	DB00186	Dapsone	Lorazepam			1
DB00250	DB00196	Dapsone	Fluconazole			1
DB00250	DB00264	Dapsone	Metoprolol			1
DB00250	DB00635	Dapsone	Prednisone			1
DB00250	DB00709	Dapsone	Lamivudine			1
DB00252	DB00273	Phenytoin	Topiramate	0	0	0		0
DB00252	DB00313	Phenytoin	Valproic Acid			0
DB00252	DB00533	Phenytoin	Rofecoxib		1
DB00252	DB00635	Phenytoin	Prednisone	0	1	0
DB00252	DB00641	Phenytoin	Simvastatin		1
DB00252	DB00682	Phenytoin	Warfarin		1
DB00252	DB00818	Phenytoin	Propofol			1
DB00252	DB00863	Phenytoin	Ranitidine	0			0	0
DB00252	DB01104	Phenytoin	Sertraline		1
DB00252	DB01129	Phenytoin	Rabeprazole		1
DB00252	DB01224	Phenytoin	Quetiapine	0
DB00254	DB00158	Doxycycline	Folic Acid	1
DB00254	DB00175	Doxycycline	Pravastatin	1
DB00254	DB00186	Doxycycline	Lorazepam	1	1
DB00254	DB00193	Doxycycline	Tramadol	1
DB00254	DB00196	Doxycycline	Fluconazole	1
DB00254	DB00203	Doxycycline	Sildenafil	1
DB00254	DB00213	Doxycycline	Pantoprazole	1
DB00254	DB00231	Doxycycline	Temazepam			1
DB00254	DB00264	Doxycycline	Metoprolol	1
DB00254	DB00281	Doxycycline	Lidocaine	1
DB00254	DB00295	Doxycycline	Morphine	1		1
DB00254	DB00327	Doxycycline	Hydromorphone	1
DB00254	DB00331	Doxycycline	Metformin	1
DB00254	DB00338	Doxycycline	Omeprazole	1	0			0
DB00254	DB00399	Doxycycline	Zoledronate	1	1
DB00254	DB00425	Doxycycline	Zolpidem		1
DB00254	DB00448	Doxycycline	Lansoprazole	1
DB00254	DB00451	Doxycycline	Levothyroxine	1	0			0
DB00254	DB00455	Doxycycline	Loratadine	1		1
DB00254	DB00533	Doxycycline	Rofecoxib	1
DB00254	DB00563	Doxycycline	Methotrexate	1
DB00254	DB00635	Doxycycline	Prednisone	1	0	1		1
DB00254	DB00641	Doxycycline	Simvastatin	1
DB00254	DB00682	Doxycycline	Warfarin			1
DB00254	DB00695	Doxycycline	Furosemide	1
DB00254	DB00722	Doxycycline	Lisinopril	1				0
DB00254	DB00727	Doxycycline	Nitroglycerin	1		1
DB00254	DB00834	Doxycycline	Mifepristone	0	0	0		0
DB00254	DB00863	Doxycycline	Ranitidine	1
DB00254	DB00874	Doxycycline	Guaifenesin	1
DB00254	DB00916	Doxycycline	Metronidazole		0			0
DB00254	DB00927	Doxycycline	Famotidine		1	1
DB00254	DB00929	Doxycycline	Misoprostol	0	0	0		0
DB00254	DB00950	Doxycycline	Fexofenadine	1
DB00254	DB00956	Doxycycline	Hydrocodone	1
DB00254	DB00959	Doxycycline	Methylprednisolone	1
DB00254	DB01015	Doxycycline	Sulfamethoxazole	1
DB00254	DB01050	Doxycycline	Ibuprofen	1
DB00254	DB01067	Doxycycline	Glipizide	1
DB00254	DB01069	Doxycycline	Promethazine			1
DB00254	DB01137	Doxycycline	Levofloxacin	1		1
DB00254	DB01233	Doxycycline	Metoclopramide	1	1
DB00262	DB00773	Carmustine	Etoposide	0	0
DB00262	DB00987	Carmustine	Cytarabine		0	0
DB00264	DB00107	Metoprolol	Oxytocin			1	1
DB00264	DB00175	Metoprolol	Pravastatin	1		0		0
DB00264	DB00177	Metoprolol	Valsartan	1				1
DB00264	DB00178	Metoprolol	Ramipril	1		1		1
DB00264	DB00193	Metoprolol	Tramadol			0
DB00264	DB00203	Metoprolol	Sildenafil	1
DB00264	DB00208	Metoprolol	Ticlopidine	1
DB00264	DB00214	Metoprolol	Torasemide			1
DB00264	DB00218	Metoprolol	Moxifloxacin			1
DB00264	DB00243	Metoprolol	Ranolazine				0	0
DB00264	DB00252	Metoprolol	Phenytoin	0
DB00264	DB00273	Metoprolol	Topiramate	0		0
DB00264	DB00275	Metoprolol	Olmesartan					0
DB00264	DB00295	Metoprolol	Morphine					1
DB00264	DB00300	Metoprolol	Tenofovir	1
DB00264	DB00399	Metoprolol	Zoledronate	1
DB00264	DB00425	Metoprolol	Zolpidem			1
DB00264	DB00433	Metoprolol	Prochlorperazine	0		0		0
DB00264	DB00440	Metoprolol	Trimethoprim			0	0
DB00264	DB00454	Metoprolol	Pethidine	1
DB00264	DB00471	Metoprolol	Montelukast			0	0	0
DB00264	DB00481	Metoprolol	Raloxifene			0		0
DB00264	DB00503	Metoprolol	Ritonavir	1
DB00264	DB00541	Metoprolol	Vincristine	1
DB00264	DB00571	Metoprolol	Propranolol	1		1
DB00264	DB00577	Metoprolol	Valaciclovir	0				0
DB00264	DB00580	Metoprolol	Valdecoxib	1
DB00264	DB00620	Metoprolol	Triamcinolone			0
DB00264	DB00624	Metoprolol	Testosterone			0
DB00264	DB00627	Metoprolol	Niacin	0		0	0	0
DB00264	DB00656	Metoprolol	Trazodone			1
DB00264	DB00661	Metoprolol	Verapamil			1		1
DB00264	DB00675	Metoprolol	Tamoxifen					1
DB00264	DB00682	Metoprolol	Warfarin	0
DB00264	DB00706	Metoprolol	Tamsulosin			0		0
DB00264	DB00715	Metoprolol	Paroxetine			1
DB00264	DB00734	Metoprolol	Risperidone	1			1	1
DB00264	DB00788	Metoprolol	Naproxen	1		0
DB00264	DB00790	Metoprolol	Perindopril	1			0
DB00264	DB00811	Metoprolol	Ribavirin			0
DB00264	DB00852	Metoprolol	Pseudoephedrine	1
DB00264	DB00853	Metoprolol	Temozolomide	1
DB00264	DB00860	Metoprolol	Prednisolone	1				1
DB00264	DB00881	Metoprolol	Quinapril			0
DB00264	DB00884	Metoprolol	Risedronate			0		0
DB00264	DB00910	Metoprolol	Paricalcitol			0
DB00264	DB00916	Metoprolol	Metronidazole	1		1
DB00264	DB00966	Metoprolol	Telmisartan			0		1
DB00264	DB01015	Metoprolol	Sulfamethoxazole				0
DB00264	DB01036	Metoprolol	Tolterodine	0				0
DB00264	DB01041	Metoprolol	Thalidomide	1
DB00264	DB01062	Metoprolol	Oxybutynin			0		0
DB00264	DB01098	Metoprolol	Rosuvastatin			0	0	0
DB00264	DB01104	Metoprolol	Sertraline					0
DB00264	DB01115	Metoprolol	Nifedipine					1
DB00264	DB01129	Metoprolol	Rabeprazole	1		1		0
DB00264	DB01132	Metoprolol	Pioglitazone			0
DB00264	DB01162	Metoprolol	Terazosin			0
DB00264	DB01174	Metoprolol	Phenobarbital	1
DB00264	DB01224	Metoprolol	Quetiapine				1	1
DB00264	DB01261	Metoprolol	Sitagliptin				0	0
DB00264	DB01273	Metoprolol	Varenicline			0		0
DB00264	DB01591	Metoprolol	Solifenacin				0	0
DB00264	DB06209	Metoprolol	Prasugrel					0
DB00264	DB06228	Metoprolol	Rivaroxaban	0		0	0
DB00264	DB08816	Metoprolol	Ticagrelor	1			0
DB00264	DB08901	Metoprolol	Ponatinib	1
DB00273	DB00193	Topiramate	Tramadol		0	0		0
DB00273	DB00246	Topiramate	Ziprasidone	0		0
DB00273	DB00285	Topiramate	Venlafaxine	0
DB00273	DB00313	Topiramate	Valproic Acid	0	0	0		0
DB00273	DB00425	Topiramate	Zolpidem		0			0
DB00273	DB00656	Topiramate	Trazodone			0		0
DB00273	DB00682	Topiramate	Warfarin		1
DB00273	DB01080	Topiramate	Vigabatrin	0	0	0		0
DB00275	DB00175	Olmesartan	Pravastatin	0	0	0		0
DB00275	DB00178	Olmesartan	Ramipril	1
DB00275	DB00213	Olmesartan	Pantoprazole		0			0
DB00275	DB00230	Olmesartan	Pregabalin			0
DB00275	DB00252	Olmesartan	Phenytoin	1
DB00275	DB00338	Olmesartan	Omeprazole		0	0		0
DB00275	DB00412	Olmesartan	Rosiglitazone	1
DB00275	DB00425	Olmesartan	Zolpidem			0
DB00275	DB00635	Olmesartan	Prednisone	1	0	0
DB00275	DB00641	Olmesartan	Simvastatin					0
DB00275	DB00682	Olmesartan	Warfarin					0
DB00275	DB01098	Olmesartan	Rosuvastatin		0	0	0	0
DB00275	DB01104	Olmesartan	Sertraline			1
DB00275	DB01261	Olmesartan	Sitagliptin	0	0	0	0	0
DB00278	DB00682	Argatroban	Warfarin					1
DB00281	DB00186	Lidocaine	Lorazepam	1	1			0
DB00281	DB00193	Lidocaine	Tramadol		0	0		0
DB00281	DB00213	Lidocaine	Pantoprazole				1
DB00281	DB00282	Lidocaine	Pamidronate				1
DB00281	DB00285	Lidocaine	Venlafaxine				1
DB00281	DB00331	Lidocaine	Metformin	1		0	1
DB00281	DB00338	Lidocaine	Omeprazole				1
DB00281	DB00399	Lidocaine	Zoledronate				1
DB00281	DB00425	Lidocaine	Zolpidem				1
DB00281	DB00433	Lidocaine	Prochlorperazine		0	0		0
DB00281	DB00455	Lidocaine	Loratadine		1
DB00281	DB00497	Lidocaine	Oxycodone	1		0
DB00281	DB00533	Lidocaine	Rofecoxib				1
DB00281	DB00563	Lidocaine	Methotrexate		1
DB00281	DB00571	Lidocaine	Propranolol			1
DB00281	DB00577	Lidocaine	Valaciclovir			1
DB00281	DB00620	Lidocaine	Triamcinolone			0
DB00281	DB00635	Lidocaine	Prednisone		1	0	1
DB00281	DB00641	Lidocaine	Simvastatin	1	1
DB00281	DB00682	Lidocaine	Warfarin		1		1
DB00281	DB00683	Lidocaine	Midazolam		0
DB00281	DB00706	Lidocaine	Tamsulosin	1				1
DB00281	DB00722	Lidocaine	Lisinopril	1	0
DB00281	DB00727	Lidocaine	Nitroglycerin		0
DB00281	DB00863	Lidocaine	Ranitidine		0
DB00281	DB00904	Lidocaine	Ondansetron		0
DB00281	DB00959	Lidocaine	Methylprednisolone				1
DB00281	DB01069	Lidocaine	Promethazine		0
DB00281	DB01098	Lidocaine	Rosuvastatin	1
DB00281	DB01104	Lidocaine	Sertraline	1		1
DB00281	DB01129	Lidocaine	Rabeprazole			1
DB00281	DB01132	Lidocaine	Pioglitazone	1
DB00281	DB01233	Lidocaine	Metoclopramide		0		1	1
DB00282	DB00178	Pamidronate	Ramipril	1
DB00282	DB00213	Pamidronate	Pantoprazole	1	1
DB00282	DB00231	Pamidronate	Temazepam	1
DB00282	DB00399	Pamidronate	Zoledronate		1	1
DB00282	DB00425	Pamidronate	Zolpidem		1	1
DB00282	DB00433	Pamidronate	Prochlorperazine		1
DB00282	DB00541	Pamidronate	Vincristine	1			1
DB00282	DB00635	Pamidronate	Prednisone		1	1
DB00282	DB00641	Pamidronate	Simvastatin		1
DB00282	DB00682	Pamidronate	Warfarin		1		1
DB00282	DB00715	Pamidronate	Paroxetine		1
DB00282	DB00863	Pamidronate	Ranitidine		1
DB00282	DB01015	Pamidronate	Sulfamethoxazole		1
DB00282	DB01041	Pamidronate	Thalidomide		1
DB00282	DB01104	Pamidronate	Sertraline		1
DB00285	DB00246	Venlafaxine	Ziprasidone	0
DB00285	DB00399	Venlafaxine	Zoledronate					1
DB00285	DB01198	Venlafaxine	Zopiclone				0	1
DB00289	DB00285	Atomoxetine	Venlafaxine	1
DB00289	DB00422	Atomoxetine	Methylphenidate		0
DB00289	DB00736	Atomoxetine	Esomeprazole	1
DB00295	DB00177	Morphine	Valsartan					1
DB00295	DB00178	Morphine	Ramipril					1
DB00295	DB00193	Morphine	Tramadol			0		0
DB00295	DB00203	Morphine	Sildenafil					1
DB00295	DB00214	Morphine	Torasemide					1
DB00295	DB00230	Morphine	Pregabalin			0
DB00295	DB00231	Morphine	Temazepam				0	1
DB00295	DB00252	Morphine	Phenytoin			1
DB00295	DB00273	Morphine	Topiramate	0		0		0
DB00295	DB00282	Morphine	Pamidronate	1
DB00295	DB00285	Morphine	Venlafaxine			0
DB00295	DB00399	Morphine	Zoledronate			0		1
DB00295	DB00421	Morphine	Spironolactone				0
DB00295	DB00425	Morphine	Zolpidem					1
DB00295	DB00433	Morphine	Prochlorperazine	0		0		0
DB00295	DB00497	Morphine	Oxycodone			0
DB00295	DB00541	Morphine	Vincristine	1
DB00295	DB00571	Morphine	Propranolol			1
DB00295	DB00635	Morphine	Prednisone			0		1
DB00295	DB00641	Morphine	Simvastatin	1				1
DB00295	DB00682	Morphine	Warfarin	1				1
DB00295	DB00688	Morphine	Mycophenolate mofetil					1
DB00295	DB00697	Morphine	Tizanidine			0
DB00295	DB00706	Morphine	Tamsulosin			0
DB00295	DB00788	Morphine	Naproxen	1		0
DB00295	DB00860	Morphine	Prednisolone	1				1
DB00295	DB00897	Morphine	Triazolam	1
DB00295	DB01015	Morphine	Sulfamethoxazole				0	1
DB00295	DB01041	Morphine	Thalidomide	1
DB00295	DB01062	Morphine	Oxybutynin	1
DB00295	DB01098	Morphine	Rosuvastatin	1		0
DB00295	DB01104	Morphine	Sertraline					0
DB00295	DB01129	Morphine	Rabeprazole	1
DB00295	DB01198	Morphine	Zopiclone	0		1
DB00295	DB01224	Morphine	Quetiapine					1
DB00295	DB01229	Morphine	Paclitaxel			0
DB00295	DB01268	Morphine	Sunitinib			1
DB00297	DB00683	Bupivacaine	Midazolam			1
DB00300	DB00495	Tenofovir	Zidovudine		0	0	0	0
DB00310	DB00264	Chlorthalidone	Metoprolol	1
DB00313	DB00246	Valproic Acid	Ziprasidone	0
DB00313	DB00285	Valproic Acid	Venlafaxine					0
DB00313	DB00425	Valproic Acid	Zolpidem		0	0		0
DB00313	DB00909	Valproic Acid	Zonisamide	0	0	0
DB00313	DB01080	Valproic Acid	Vigabatrin	0	0	0		0
DB00313	DB01198	Valproic Acid	Zopiclone	0	0			0
DB00316	DB00007	Acetaminophen	Leuprolide		1		0	0
DB00316	DB00091	Acetaminophen	Cyclosporine		0	0		1
DB00316	DB00158	Acetaminophen	Folic Acid			0		0
DB00316	DB00175	Acetaminophen	Pravastatin					0
DB00316	DB00177	Acetaminophen	Valsartan					1
DB00316	DB00181	Acetaminophen	Baclofen	0	0		1
DB00316	DB00186	Acetaminophen	Lorazepam					0
DB00316	DB00188	Acetaminophen	Bortezomib		1
DB00316	DB00193	Acetaminophen	Tramadol	1
DB00316	DB00196	Acetaminophen	Fluconazole	0
DB00316	DB00198	Acetaminophen	Oseltamivir	0	0	0	0	0
DB00316	DB00199	Acetaminophen	Erythromycin		0		0	0
DB00316	DB00201	Acetaminophen	Caffeine		0			0
DB00316	DB00203	Acetaminophen	Sildenafil	1	0			1
DB00316	DB00207	Acetaminophen	Azithromycin		1
DB00316	DB00214	Acetaminophen	Torasemide		0		0	1
DB00316	DB00215	Acetaminophen	Citalopram					1
DB00316	DB00227	Acetaminophen	Lovastatin	1		1		0
DB00316	DB00231	Acetaminophen	Temazepam					1
DB00316	DB00244	Acetaminophen	Mesalazine			0		0
DB00316	DB00252	Acetaminophen	Phenytoin	0	1			0
DB00316	DB00254	Acetaminophen	Doxycycline	1
DB00316	DB00264	Acetaminophen	Metoprolol			1
DB00316	DB00273	Acetaminophen	Topiramate		1			0
DB00316	DB00275	Acetaminophen	Olmesartan		0			0
DB00316	DB00282	Acetaminophen	Pamidronate	1	1	0
DB00316	DB00285	Acetaminophen	Venlafaxine	1
DB00316	DB00313	Acetaminophen	Valproic Acid	0	0
DB00316	DB00318	Acetaminophen	Codeine			0
DB00316	DB00319	Acetaminophen	Piperacillin	0			0
DB00316	DB00321	Acetaminophen	Amitriptyline				1	0
DB00316	DB00327	Acetaminophen	Hydromorphone		0
DB00316	DB00331	Acetaminophen	Metformin	1
DB00316	DB00333	Acetaminophen	Methadone					0
DB00316	DB00334	Acetaminophen	Olanzapine	0	0			0
DB00316	DB00335	Acetaminophen	Atenolol					0
DB00316	DB00338	Acetaminophen	Omeprazole					0
DB00316	DB00341	Acetaminophen	Cetirizine	0	0
DB00316	DB00343	Acetaminophen	Diltiazem					0
DB00316	DB00351	Acetaminophen	Megestrol Acetate		0	0
DB00316	DB00363	Acetaminophen	Clozapine		0			0
DB00316	DB00370	Acetaminophen	Mirtazapine					0
DB00316	DB00381	Acetaminophen	Amlodipine					0
DB00316	DB00390	Acetaminophen	Digoxin				1	1
DB00316	DB00395	Acetaminophen	Carisoprodol		0			0
DB00316	DB00399	Acetaminophen	Zoledronate		1		1
DB00316	DB00402	Acetaminophen	Eszopiclone		0	0		0
DB00316	DB00404	Acetaminophen	Alprazolam					1
DB00316	DB00412	Acetaminophen	Rosiglitazone				1	0
DB00316	DB00421	Acetaminophen	Spironolactone				0	1
DB00316	DB00422	Acetaminophen	Methylphenidate		1
DB00316	DB00423	Acetaminophen	Methocarbamol	0	0			0
DB00316	DB00425	Acetaminophen	Zolpidem					1
DB00316	DB00433	Acetaminophen	Prochlorperazine	0				0
DB00316	DB00436	Acetaminophen	Bendroflumethiazide	0	0		0
DB00316	DB00437	Acetaminophen	Allopurinol	0
DB00316	DB00438	Acetaminophen	Ceftazidime		0	0	0	0
DB00316	DB00440	Acetaminophen	Trimethoprim	0		0	0	0
DB00316	DB00441	Acetaminophen	Gemcitabine					0
DB00316	DB00443	Acetaminophen	Betamethasone		0	0
DB00316	DB00448	Acetaminophen	Lansoprazole					0
DB00316	DB00451	Acetaminophen	Levothyroxine			1		1
DB00316	DB00454	Acetaminophen	Pethidine	1	0			1
DB00316	DB00455	Acetaminophen	Loratadine			1		0
DB00316	DB00465	Acetaminophen	Ketorolac	1
DB00316	DB00468	Acetaminophen	Quinine		0		0	0
DB00316	DB00471	Acetaminophen	Montelukast	0		0	0
DB00316	DB00472	Acetaminophen	Fluoxetine			1
DB00316	DB00475	Acetaminophen	Chlordiazepoxide			1
DB00316	DB00476	Acetaminophen	Duloxetine				1
DB00316	DB00479	Acetaminophen	Amikacin	0	0		0	0
DB00316	DB00480	Acetaminophen	Lenalidomide			0
DB00316	DB00482	Acetaminophen	Celecoxib				1	0
DB00316	DB00490	Acetaminophen	Buspirone			0	1
DB00316	DB00497	Acetaminophen	Oxycodone					0
DB00316	DB00502	Acetaminophen	Haloperidol					0
DB00316	DB00503	Acetaminophen	Ritonavir			0		0
DB00316	DB00514	Acetaminophen	Dextromethorphan	0				0
DB00316	DB00530	Acetaminophen	Erlotinib			0	0	0
DB00316	DB00531	Acetaminophen	Cyclophosphamide					0
DB00316	DB00533	Acetaminophen	Rofecoxib	1			1
DB00316	DB00537	Acetaminophen	Ciprofloxacin					1
DB00316	DB00540	Acetaminophen	Nortriptyline				1	0
DB00316	DB00541	Acetaminophen	Vincristine		0	0		0
DB00316	DB00542	Acetaminophen	Benazepril			0		0
DB00316	DB00544	Acetaminophen	Fluorouracil		0
DB00316	DB00554	Acetaminophen	Piroxicam				1
DB00316	DB00555	Acetaminophen	Lamotrigine			0	0	0
DB00316	DB00557	Acetaminophen	Hydroxyzine		0			0
DB00316	DB00559	Acetaminophen	Bosentan					1
DB00316	DB00563	Acetaminophen	Methotrexate	0	0	0
DB00316	DB00564	Acetaminophen	Carbamazepine					0
DB00316	DB00567	Acetaminophen	Cephalexin		0			0
DB00316	DB00571	Acetaminophen	Propranolol		0			0
DB00316	DB00572	Acetaminophen	Atropine					1
DB00316	DB00575	Acetaminophen	Clonidine		0
DB00316	DB00577	Acetaminophen	Valaciclovir	0	0			0
DB00316	DB00580	Acetaminophen	Valdecoxib	1			1
DB00316	DB00582	Acetaminophen	Voriconazole					0
DB00316	DB00584	Acetaminophen	Enalapril					1
DB00316	DB00586	Acetaminophen	Diclofenac		0	0		0
DB00316	DB00590	Acetaminophen	Doxazosin					0
DB00316	DB00601	Acetaminophen	Linezolid			0
DB00316	DB00612	Acetaminophen	Bisoprolol				0	0
DB00316	DB00620	Acetaminophen	Triamcinolone			0	1
DB00316	DB00624	Acetaminophen	Testosterone	1	0	0		0
DB00316	DB00627	Acetaminophen	Niacin	1		0
DB00316	DB00630	Acetaminophen	Alendronate	1		0
DB00316	DB00635	Acetaminophen	Prednisone			0	1
DB00316	DB00641	Acetaminophen	Simvastatin			1		1
DB00316	DB00647	Acetaminophen	Dextropropoxyphene	1		1	1
DB00316	DB00650	Acetaminophen	Leucovorin	0	0	0
DB00316	DB00656	Acetaminophen	Trazodone					0
DB00316	DB00660	Acetaminophen	Metaxalone					0
DB00316	DB00668	Acetaminophen	Epinephrine		0
DB00316	DB00673	Acetaminophen	Aprepitant			0		0
DB00316	DB00674	Acetaminophen	Galantamine			1
DB00316	DB00678	Acetaminophen	Losartan					0
DB00316	DB00682	Acetaminophen	Warfarin	1	1		1
DB00316	DB00697	Acetaminophen	Tizanidine	0			1	0
DB00316	DB00698	Acetaminophen	Nitrofurantoin			0	0
DB00316	DB00715	Acetaminophen	Paroxetine		1			1
DB00316	DB00722	Acetaminophen	Lisinopril	1				1
DB00316	DB00727	Acetaminophen	Nitroglycerin					0
DB00316	DB00734	Acetaminophen	Risperidone		0			0
DB00316	DB00736	Acetaminophen	Esomeprazole		1			1
DB00316	DB00737	Acetaminophen	Meclizine	1
DB00316	DB00741	Acetaminophen	Hydrocortisone	0	0			0
DB00316	DB00745	Acetaminophen	Modafinil	0		0	1	0
DB00316	DB00758	Acetaminophen	Clopidogrel			1
DB00316	DB00760	Acetaminophen	Meropenem		0	1
DB00316	DB00773	Acetaminophen	Etoposide	0	0	0		0
DB00316	DB00783	Acetaminophen	Estradiol				1
DB00316	DB00787	Acetaminophen	Aciclovir	0		0		0
DB00316	DB00788	Acetaminophen	Naproxen					0
DB00316	DB00790	Acetaminophen	Perindopril				0	0
DB00316	DB00795	Acetaminophen	Sulfasalazine			0	0	0
DB00316	DB00798	Acetaminophen	Gentamicin	0	0	0		0
DB00316	DB00811	Acetaminophen	Ribavirin		0	0
DB00316	DB00814	Acetaminophen	Meloxicam		0	0		0
DB00316	DB00818	Acetaminophen	Propofol		0			0
DB00316	DB00829	Acetaminophen	Diazepam					0
DB00316	DB00841	Acetaminophen	Dobutamine	1
DB00316	DB00842	Acetaminophen	Oxazepam	0	0		0	0
DB00316	DB00860	Acetaminophen	Prednisolone		0			1
DB00316	DB00863	Acetaminophen	Ranitidine					1
DB00316	DB00864	Acetaminophen	Tacrolimus	0				0
DB00316	DB00884	Acetaminophen	Risedronate			0	1	0
DB00316	DB00887	Acetaminophen	Bumetanide	0	0		0	0
DB00316	DB00889	Acetaminophen	Granisetron	0
DB00316	DB00910	Acetaminophen	Paricalcitol				1
DB00316	DB00915	Acetaminophen	Amantadine	1
DB00316	DB00916	Acetaminophen	Metronidazole		0
DB00316	DB00921	Acetaminophen	Buprenorphine	1				1
DB00316	DB00924	Acetaminophen	Cyclobenzaprine				1
DB00316	DB00945	Acetaminophen	Acetylsalicylic Acid			1		1
DB00316	DB00956	Acetaminophen	Hydrocodone	1			1	1
DB00316	DB00959	Acetaminophen	Methylprednisolone				1
DB00316	DB00966	Acetaminophen	Telmisartan	0		0		0
DB00316	DB00967	Acetaminophen	Desloratadine			0	0	0
DB00316	DB00973	Acetaminophen	Ezetimibe	1		0		0
DB00316	DB00987	Acetaminophen	Cytarabine	0	0	1		0
DB00316	DB00993	Acetaminophen	Azathioprine	0	0			0
DB00316	DB00996	Acetaminophen	Gabapentin			0
DB00316	DB00997	Acetaminophen	Doxorubicin		0
DB00316	DB00999	Acetaminophen	Hydrochlorothiazide					0
DB00316	DB01009	Acetaminophen	Ketoprofen	0
DB00316	DB01015	Acetaminophen	Sulfamethoxazole				0	0
DB00316	DB01023	Acetaminophen	Felodipine			0	0	0
DB00316	DB01029	Acetaminophen	Irbesartan					0
DB00316	DB01036	Acetaminophen	Tolterodine					0
DB00316	DB01039	Acetaminophen	Fenofibrate	1	0	0
DB00316	DB01041	Acetaminophen	Thalidomide	1
DB00316	DB01043	Acetaminophen	Memantine					0
DB00316	DB01045	Acetaminophen	Rifampicin	0	0	0	0	0
DB00316	DB01050	Acetaminophen	Ibuprofen		0	0		0
DB00316	DB01060	Acetaminophen	Amoxicillin			0	0	0
DB00316	DB01062	Acetaminophen	Oxybutynin			0		0
DB00316	DB01068	Acetaminophen	Clonazepam	0		0		0
DB00316	DB01069	Acetaminophen	Promethazine		0
DB00316	DB01075	Acetaminophen	Diphenhydramine	0	0			0
DB00316	DB01076	Acetaminophen	Atorvastatin	1	1			1
DB00316	DB01097	Acetaminophen	Leflunomide		0	0	1	0
DB00316	DB01098	Acetaminophen	Rosuvastatin	1		0
DB00316	DB01101	Acetaminophen	Capecitabine		0			0
DB00316	DB01104	Acetaminophen	Sertraline	1			1	1
DB00316	DB01112	Acetaminophen	Cefuroxime		0	0		0
DB00316	DB01114	Acetaminophen	Chlorphenamine		0	1		0
DB00316	DB01115	Acetaminophen	Nifedipine					0
DB00316	DB01120	Acetaminophen	Gliclazide		0
DB00316	DB01129	Acetaminophen	Rabeprazole	1		1
DB00316	DB01132	Acetaminophen	Pioglitazone	1		0	1	0
DB00316	DB01136	Acetaminophen	Carvedilol	1				1
DB00316	DB01142	Acetaminophen	Doxepin	1
DB00316	DB01156	Acetaminophen	Bupropion			1	1	0
DB00316	DB01165	Acetaminophen	Ofloxacin	0	0			0
DB00316	DB01166	Acetaminophen	Cilostazol			1
DB00316	DB01175	Acetaminophen	Escitalopram	1		1		0
DB00316	DB01184	Acetaminophen	Domperidone		0			0
DB00316	DB01190	Acetaminophen	Clindamycin		0
DB00316	DB01198	Acetaminophen	Zopiclone				0
DB00316	DB01202	Acetaminophen	Levetiracetam	0		0	0	0
DB00316	DB01211	Acetaminophen	Clarithromycin	0				0
DB00316	DB01212	Acetaminophen	Ceftriaxone				0
DB00316	DB01216	Acetaminophen	Finasteride			0	0
DB00316	DB01217	Acetaminophen	Anastrozole			0	1	0
DB00316	DB01221	Acetaminophen	Ketamine			1
DB00316	DB01222	Acetaminophen	Budesonide	0	0	0
DB00316	DB01224	Acetaminophen	Quetiapine		0			1
DB00316	DB01229	Acetaminophen	Paclitaxel	0				0
DB00316	DB01233	Acetaminophen	Metoclopramide	1				1
DB00316	DB01234	Acetaminophen	Dexamethasone			0
DB00316	DB01238	Acetaminophen	Aripiprazole		0			0
DB00316	DB01248	Acetaminophen	Docetaxel			0		0
DB00316	DB01261	Acetaminophen	Sitagliptin		0	0	0	0
DB00316	DB01268	Acetaminophen	Sunitinib		0		1	0
DB00316	DB01273	Acetaminophen	Varenicline			0		0
DB00316	DB01275	Acetaminophen	Hydralazine					0
DB00316	DB01327	Acetaminophen	Cefazolin		1		0
DB00316	DB01413	Acetaminophen	Cefepime		0		0	1
DB00316	DB01558	Acetaminophen	Bromazepam		0	0		0
DB00316	DB01591	Acetaminophen	Solifenacin	0				0
DB00316	DB01611	Acetaminophen	Hydroxychloroquine		0		0	0
DB00316	DB04855	Acetaminophen	Dronedarone			1
DB00316	DB04861	Acetaminophen	Nebivolol	0	0
DB00316	DB05521	Acetaminophen	Telaprevir	0	0	0	0	0
DB00316	DB06151	Acetaminophen	Acetylcysteine	0	0		0	0
DB00316	DB06228	Acetaminophen	Rivaroxaban	0	0		0
DB00316	DB06403	Acetaminophen	Ambrisentan	0	0	0	0	0
DB00316	DB06589	Acetaminophen	Pazopanib				1
DB00316	DB06695	Acetaminophen	Dabigatran Etexilate		0
DB00316	DB06700	Acetaminophen	Desvenlafaxine				1
DB00316	DB08816	Acetaminophen	Ticagrelor		0			0
DB00316	DB09020	Acetaminophen	Bisacodyl	0	0	0	0
DB00316	DB12293	Acetaminophen	Nefopam	0		0	0	0
DB00318	DB00158	Codeine	Folic Acid	0		0
DB00318	DB00295	Codeine	Morphine			0
DB00318	DB00338	Codeine	Omeprazole			1
DB00318	DB00390	Codeine	Digoxin	1
DB00318	DB00399	Codeine	Zoledronate	1
DB00318	DB00425	Codeine	Zolpidem				1
DB00318	DB00448	Codeine	Lansoprazole			0
DB00318	DB00451	Codeine	Levothyroxine	1		0
DB00318	DB00472	Codeine	Fluoxetine			1
DB00318	DB00497	Codeine	Oxycodone			0
DB00318	DB00641	Codeine	Simvastatin			0
DB00318	DB00682	Codeine	Warfarin	1
DB00318	DB00695	Codeine	Furosemide				0
DB00318	DB00722	Codeine	Lisinopril	1			1
DB00318	DB00736	Codeine	Esomeprazole	1
DB00318	DB00829	Codeine	Diazepam			0
DB00318	DB00860	Codeine	Prednisolone	1
DB00318	DB01050	Codeine	Ibuprofen			0
DB00318	DB01137	Codeine	Levofloxacin	1
DB00318	DB01234	Codeine	Dexamethasone			0
DB00319	DB00682	Piperacillin	Warfarin					1
DB00319	DB00818	Piperacillin	Propofol					1
DB00321	DB00158	Amitriptyline	Folic Acid		0	0		0
DB00321	DB00175	Amitriptyline	Pravastatin			0
DB00321	DB00177	Amitriptyline	Valsartan	1				1
DB00321	DB00178	Amitriptyline	Ramipril			0
DB00321	DB00181	Amitriptyline	Baclofen	0
DB00321	DB00186	Amitriptyline	Lorazepam				1
DB00321	DB00193	Amitriptyline	Tramadol			0		0
DB00321	DB00196	Amitriptyline	Fluconazole	0
DB00321	DB00199	Amitriptyline	Erythromycin			1
DB00321	DB00203	Amitriptyline	Sildenafil					1
DB00321	DB00207	Amitriptyline	Azithromycin	1
DB00321	DB00215	Amitriptyline	Citalopram			1
DB00321	DB00222	Amitriptyline	Glimepiride		1
DB00321	DB00231	Amitriptyline	Temazepam		0		0
DB00321	DB00273	Amitriptyline	Topiramate	0	0	0		0
DB00321	DB00281	Amitriptyline	Lidocaine		0
DB00321	DB00285	Amitriptyline	Venlafaxine				1	1
DB00321	DB00295	Amitriptyline	Morphine			0
DB00321	DB00313	Amitriptyline	Valproic Acid	0
DB00321	DB00318	Amitriptyline	Codeine	1
DB00321	DB00327	Amitriptyline	Hydromorphone		0	0		0
DB00321	DB00331	Amitriptyline	Metformin				1	1
DB00321	DB00341	Amitriptyline	Cetirizine		0
DB00321	DB00381	Amitriptyline	Amlodipine	1
DB00321	DB00390	Amitriptyline	Digoxin	1
DB00321	DB00395	Amitriptyline	Carisoprodol			0	0	0
DB00321	DB00421	Amitriptyline	Spironolactone		0		0	1
DB00321	DB00425	Amitriptyline	Zolpidem			1	1
DB00321	DB00451	Amitriptyline	Levothyroxine			0
DB00321	DB00455	Amitriptyline	Loratadine		0			0
DB00321	DB00471	Amitriptyline	Montelukast	0	0	0	0
DB00321	DB00472	Amitriptyline	Fluoxetine				1
DB00321	DB00476	Amitriptyline	Duloxetine		0		1
DB00321	DB00480	Amitriptyline	Lenalidomide			0
DB00321	DB00482	Amitriptyline	Celecoxib				1
DB00321	DB00497	Amitriptyline	Oxycodone		0	0
DB00321	DB00533	Amitriptyline	Rofecoxib				1	1
DB00321	DB00557	Amitriptyline	Hydroxyzine	0	0		0	0
DB00321	DB00563	Amitriptyline	Methotrexate	0		0
DB00321	DB00571	Amitriptyline	Propranolol	0	0
DB00321	DB00586	Amitriptyline	Diclofenac			0
DB00321	DB00612	Amitriptyline	Bisoprolol				0
DB00321	DB00620	Amitriptyline	Triamcinolone				1
DB00321	DB00635	Amitriptyline	Prednisone		0	0		1
DB00321	DB00647	Amitriptyline	Dextropropoxyphene	1		1
DB00321	DB00678	Amitriptyline	Losartan	1
DB00321	DB00695	Amitriptyline	Furosemide		1	1
DB00321	DB00715	Amitriptyline	Paroxetine					1
DB00321	DB00722	Amitriptyline	Lisinopril			1
DB00321	DB00734	Amitriptyline	Risperidone					0
DB00321	DB00736	Amitriptyline	Esomeprazole				1	1
DB00321	DB00783	Amitriptyline	Estradiol				1
DB00321	DB00788	Amitriptyline	Naproxen			0
DB00321	DB00814	Amitriptyline	Meloxicam			0
DB00321	DB00829	Amitriptyline	Diazepam		0
DB00321	DB00860	Amitriptyline	Prednisolone	1	0
DB00321	DB00863	Amitriptyline	Ranitidine					0
DB00321	DB00904	Amitriptyline	Ondansetron		0			0
DB00321	DB00924	Amitriptyline	Cyclobenzaprine				1	0
DB00321	DB00956	Amitriptyline	Hydrocodone				1
DB00321	DB00996	Amitriptyline	Gabapentin			0
DB00321	DB00999	Amitriptyline	Hydrochlorothiazide	1
DB00321	DB01016	Amitriptyline	Glyburide			1	1
DB00321	DB01039	Amitriptyline	Fenofibrate		0	0		0
DB00321	DB01050	Amitriptyline	Ibuprofen			0
DB00321	DB01060	Amitriptyline	Amoxicillin	1
DB00321	DB01068	Amitriptyline	Clonazepam		0	0
DB00321	DB01069	Amitriptyline	Promethazine		0			0
DB00321	DB01075	Amitriptyline	Diphenhydramine	0	0			0
DB00321	DB01076	Amitriptyline	Atorvastatin	1
DB00321	DB01098	Amitriptyline	Rosuvastatin	0	0	0	0	0
DB00321	DB01104	Amitriptyline	Sertraline		0			0
DB00321	DB01114	Amitriptyline	Chlorphenamine	1
DB00321	DB01115	Amitriptyline	Nifedipine	1	1	1
DB00321	DB01129	Amitriptyline	Rabeprazole	1
DB00321	DB01132	Amitriptyline	Pioglitazone	1
DB00321	DB01137	Amitriptyline	Levofloxacin	1
DB00321	DB01156	Amitriptyline	Bupropion	1		0
DB00321	DB01198	Amitriptyline	Zopiclone				0
DB00321	DB01211	Amitriptyline	Clarithromycin	1
DB00321	DB01234	Amitriptyline	Dexamethasone			0
DB00321	DB01273	Amitriptyline	Varenicline			0		0
DB00321	DB01611	Amitriptyline	Hydroxychloroquine	0			0
DB00327	DB00186	Hydromorphone	Lorazepam	0	0			0
DB00327	DB00193	Hydromorphone	Tramadol	0	0	0		0
DB00327	DB00213	Hydromorphone	Pantoprazole	0	0			0
DB00327	DB00230	Hydromorphone	Pregabalin			0
DB00327	DB00264	Hydromorphone	Metoprolol			1
DB00327	DB00281	Hydromorphone	Lidocaine	1				0
DB00327	DB00295	Hydromorphone	Morphine	0				0
DB00327	DB00331	Hydromorphone	Metformin	1		0		0
DB00327	DB00333	Hydromorphone	Methadone	1				0
DB00327	DB00338	Hydromorphone	Omeprazole		0			0
DB00327	DB00399	Hydromorphone	Zoledronate	1	1
DB00327	DB00425	Hydromorphone	Zolpidem		0			0
DB00327	DB00433	Hydromorphone	Prochlorperazine	0	0			0
DB00327	DB00448	Hydromorphone	Lansoprazole		0	0		0
DB00327	DB00451	Hydromorphone	Levothyroxine		0	0		0
DB00327	DB00454	Hydromorphone	Pethidine	1
DB00327	DB00480	Hydromorphone	Lenalidomide	0	0	0		0
DB00327	DB00497	Hydromorphone	Oxycodone		0	0		0
DB00327	DB00635	Hydromorphone	Prednisone		0	0		0
DB00327	DB00641	Hydromorphone	Simvastatin	1	1
DB00327	DB00656	Hydromorphone	Trazodone			0		0
DB00327	DB00682	Hydromorphone	Warfarin		0	0		0
DB00327	DB00722	Hydromorphone	Lisinopril	1	0			0
DB00327	DB00863	Hydromorphone	Ranitidine		0	0		0
DB00327	DB00904	Hydromorphone	Ondansetron	0	0	1		0
DB00327	DB01050	Hydromorphone	Ibuprofen		0			0
DB00327	DB01069	Hydromorphone	Promethazine	0	0	0		0
DB00327	DB01104	Hydromorphone	Sertraline	0	0			0
DB00327	DB01137	Hydromorphone	Levofloxacin			0
DB00327	DB01233	Hydromorphone	Metoclopramide	0	0			0
DB00328	DB00186	Indomethacin	Lorazepam	1
DB00328	DB00331	Indomethacin	Metformin	1
DB00328	DB00338	Indomethacin	Omeprazole	1		0
DB00328	DB00497	Indomethacin	Oxycodone	1
DB00328	DB00533	Indomethacin	Rofecoxib	1
DB00328	DB00563	Indomethacin	Methotrexate			0
DB00328	DB00635	Indomethacin	Prednisone					1
DB00328	DB00722	Indomethacin	Lisinopril	1
DB00328	DB00788	Indomethacin	Naproxen	1
DB00328	DB01137	Indomethacin	Levofloxacin	1
DB00328	DB01233	Indomethacin	Metoclopramide				1
DB00330	DB00339	Ethambutol	Pyrazinamide	0	0	0	0	0
DB00330	DB00635	Ethambutol	Prednisone			1
DB00330	DB00709	Ethambutol	Lamivudine			1
DB00330	DB00951	Ethambutol	Isoniazid	0	0	0
DB00330	DB01045	Ethambutol	Rifampicin		0	0	0
DB00331	DB00107	Metformin	Oxytocin				1
DB00331	DB00177	Metformin	Valsartan			0
DB00331	DB00193	Metformin	Tramadol			0		0
DB00331	DB00203	Metformin	Sildenafil	1				0
DB00331	DB00213	Metformin	Pantoprazole			0	1
DB00331	DB00214	Metformin	Torasemide			0
DB00331	DB00218	Metformin	Moxifloxacin				1
DB00331	DB00230	Metformin	Pregabalin			0
DB00331	DB00231	Metformin	Temazepam			0
DB00331	DB00246	Metformin	Ziprasidone			0
DB00331	DB00264	Metformin	Metoprolol			0
DB00331	DB00273	Metformin	Topiramate	0		0		0
DB00331	DB00275	Metformin	Olmesartan					0
DB00331	DB00285	Metformin	Venlafaxine	1		0
DB00331	DB00295	Metformin	Morphine			0		0
DB00331	DB00313	Metformin	Valproic Acid			0		0
DB00331	DB00333	Metformin	Methadone	1
DB00331	DB00334	Metformin	Olanzapine			0		1
DB00331	DB00338	Metformin	Omeprazole			0	1	1
DB00331	DB00370	Metformin	Mirtazapine			0		0
DB00331	DB00399	Metformin	Zoledronate	1		0	1
DB00331	DB00412	Metformin	Rosiglitazone			0		1
DB00331	DB00421	Metformin	Spironolactone				0
DB00331	DB00425	Metformin	Zolpidem			0		1
DB00331	DB00433	Metformin	Prochlorperazine			0		0
DB00331	DB00471	Metformin	Montelukast	0		0	0
DB00331	DB00489	Metformin	Sotalol	0		0	0
DB00331	DB00497	Metformin	Oxycodone			0		1
DB00331	DB00519	Metformin	Trandolapril	1
DB00331	DB00524	Metformin	Metolazone	1
DB00331	DB00533	Metformin	Rofecoxib				1	1
DB00331	DB00540	Metformin	Nortriptyline	1
DB00331	DB00563	Metformin	Methotrexate			0		0
DB00331	DB00571	Metformin	Propranolol	0		0		0
DB00331	DB00580	Metformin	Valdecoxib				1
DB00331	DB00620	Metformin	Triamcinolone			0		0
DB00331	DB00624	Metformin	Testosterone	0		0		0
DB00331	DB00627	Metformin	Niacin	0		0	0	0
DB00331	DB00635	Metformin	Prednisone					1
DB00331	DB00641	Metformin	Simvastatin			0
DB00331	DB00656	Metformin	Trazodone			0
DB00331	DB00661	Metformin	Verapamil			0
DB00331	DB00682	Metformin	Warfarin	0		1		1
DB00331	DB00697	Metformin	Tizanidine	0		0		0
DB00331	DB00706	Metformin	Tamsulosin			0
DB00331	DB00715	Metformin	Paroxetine				1
DB00331	DB00731	Metformin	Nateglinide			0	0	0
DB00331	DB00734	Metformin	Risperidone	1		0
DB00331	DB00788	Metformin	Naproxen			0
DB00331	DB00790	Metformin	Perindopril			0	0
DB00331	DB00811	Metformin	Ribavirin			0
DB00331	DB00860	Metformin	Prednisolone	1				1
DB00331	DB00863	Metformin	Ranitidine					1
DB00331	DB00881	Metformin	Quinapril			0		1
DB00331	DB00884	Metformin	Risedronate	0		0	1	0
DB00331	DB00904	Metformin	Ondansetron	1		0		0
DB00331	DB00912	Metformin	Repaglinide					1
DB00331	DB00959	Metformin	Methylprednisolone	1			1
DB00331	DB00966	Metformin	Telmisartan			0		0
DB00331	DB01015	Metformin	Sulfamethoxazole	1			0
DB00331	DB01036	Metformin	Tolterodine			0		0
DB00331	DB01062	Metformin	Oxybutynin	1		0		0
DB00331	DB01069	Metformin	Promethazine	1		0
DB00331	DB01098	Metformin	Rosuvastatin			0	0
DB00331	DB01104	Metformin	Sertraline	1		1		1
DB00331	DB01115	Metformin	Nifedipine	1		0		1
DB00331	DB01129	Metformin	Rabeprazole					1
DB00331	DB01132	Metformin	Pioglitazone			0
DB00331	DB01162	Metformin	Terazosin			0	0
DB00331	DB01198	Metformin	Zopiclone			0	0	1
DB00331	DB01224	Metformin	Quetiapine	1		0		1
DB00331	DB01233	Metformin	Metoclopramide	1				1
DB00331	DB01261	Metformin	Sitagliptin			0	0	0
DB00331	DB01268	Metformin	Sunitinib	0		0
DB00331	DB01273	Metformin	Varenicline			0		0
DB00331	DB04861	Metformin	Nebivolol	0
DB00331	DB06228	Metformin	Rivaroxaban	0			0
DB00331	DB06335	Metformin	Saxagliptin	0		0		0
DB00331	DB06589	Metformin	Pazopanib				1
DB00333	DB00264	Methadone	Metoprolol	1
DB00333	DB00300	Methadone	Tenofovir			1
DB00333	DB00338	Methadone	Omeprazole					0
DB00333	DB00399	Methadone	Zoledronate				1
DB00333	DB00422	Methadone	Methylphenidate			1
DB00333	DB00425	Methadone	Zolpidem					0
DB00333	DB00497	Methadone	Oxycodone			0
DB00333	DB00503	Methadone	Ritonavir			1
DB00333	DB00635	Methadone	Prednisone			0
DB00333	DB00715	Methadone	Paroxetine			1
DB00333	DB01069	Methadone	Promethazine				0	0
DB00333	DB01104	Methadone	Sertraline					0
DB00334	DB00178	Olanzapine	Ramipril	1				1
DB00334	DB00203	Olanzapine	Sildenafil	1
DB00334	DB00213	Olanzapine	Pantoprazole				1
DB00334	DB00231	Olanzapine	Temazepam	0	0
DB00334	DB00246	Olanzapine	Ziprasidone	0
DB00334	DB00252	Olanzapine	Phenytoin		1
DB00334	DB00273	Olanzapine	Topiramate		0			0
DB00334	DB00285	Olanzapine	Venlafaxine	1
DB00334	DB00313	Olanzapine	Valproic Acid	0	0			0
DB00334	DB00338	Olanzapine	Omeprazole		0
DB00334	DB00425	Olanzapine	Zolpidem		0
DB00334	DB00497	Olanzapine	Oxycodone					1
DB00334	DB00635	Olanzapine	Prednisone	1		1
DB00334	DB00682	Olanzapine	Warfarin					1
DB00334	DB00706	Olanzapine	Tamsulosin	1
DB00334	DB00734	Olanzapine	Risperidone	0			1	0
DB00334	DB00863	Olanzapine	Ranitidine	1
DB00334	DB00904	Olanzapine	Ondansetron			1
DB00334	DB01069	Olanzapine	Promethazine		0
DB00334	DB01104	Olanzapine	Sertraline		0
DB00334	DB01198	Olanzapine	Zopiclone		0		0	1
DB00335	DB00091	Atenolol	Cyclosporine			0
DB00335	DB00158	Atenolol	Folic Acid		0	0		0
DB00335	DB00177	Atenolol	Valsartan					1
DB00335	DB00178	Atenolol	Ramipril			1
DB00335	DB00181	Atenolol	Baclofen	0	0
DB00335	DB00186	Atenolol	Lorazepam					0
DB00335	DB00193	Atenolol	Tramadol			0		0
DB00335	DB00199	Atenolol	Erythromycin			1
DB00335	DB00207	Atenolol	Azithromycin	1
DB00335	DB00208	Atenolol	Ticlopidine	1
DB00335	DB00213	Atenolol	Pantoprazole	1
DB00335	DB00214	Atenolol	Torasemide			1
DB00335	DB00222	Atenolol	Glimepiride			0
DB00335	DB00227	Atenolol	Lovastatin			0		0
DB00335	DB00231	Atenolol	Temazepam		0
DB00335	DB00244	Atenolol	Mesalazine	1
DB00335	DB00264	Atenolol	Metoprolol	1				1
DB00335	DB00275	Atenolol	Olmesartan			0		0
DB00335	DB00281	Atenolol	Lidocaine		0
DB00335	DB00285	Atenolol	Venlafaxine	1		1
DB00335	DB00313	Atenolol	Valproic Acid		0	0		0
DB00335	DB00328	Atenolol	Indomethacin	1
DB00335	DB00331	Atenolol	Metformin			0		1
DB00335	DB00334	Atenolol	Olanzapine	1
DB00335	DB00343	Atenolol	Diltiazem					1
DB00335	DB00390	Atenolol	Digoxin					1
DB00335	DB00399	Atenolol	Zoledronate					0
DB00335	DB00412	Atenolol	Rosiglitazone	1				1
DB00335	DB00433	Atenolol	Prochlorperazine	0	0	0		0
DB00335	DB00436	Atenolol	Bendroflumethiazide	0	0		0
DB00335	DB00451	Atenolol	Levothyroxine			0
DB00335	DB00455	Atenolol	Loratadine	0		1		0
DB00335	DB00471	Atenolol	Montelukast	0	0	0	0
DB00335	DB00472	Atenolol	Fluoxetine	1		1
DB00335	DB00476	Atenolol	Duloxetine		0
DB00335	DB00480	Atenolol	Lenalidomide			0		0
DB00335	DB00489	Atenolol	Sotalol			1
DB00335	DB00490	Atenolol	Buspirone				1
DB00335	DB00501	Atenolol	Cimetidine			1
DB00335	DB00502	Atenolol	Haloperidol				1
DB00335	DB00503	Atenolol	Ritonavir	1
DB00335	DB00542	Atenolol	Benazepril			0
DB00335	DB00544	Atenolol	Fluorouracil	1
DB00335	DB00555	Atenolol	Lamotrigine			0	0	0
DB00335	DB00557	Atenolol	Hydroxyzine	0	0			0
DB00335	DB00563	Atenolol	Methotrexate		0	0
DB00335	DB00586	Atenolol	Diclofenac			0
DB00335	DB00590	Atenolol	Doxazosin			0
DB00335	DB00601	Atenolol	Linezolid				1
DB00335	DB00620	Atenolol	Triamcinolone	1
DB00335	DB00627	Atenolol	Niacin		0	0	0	0
DB00335	DB00635	Atenolol	Prednisone			0		1
DB00335	DB00661	Atenolol	Verapamil					1
DB00335	DB00688	Atenolol	Mycophenolate mofetil		0
DB00335	DB00695	Atenolol	Furosemide	1
DB00335	DB00706	Atenolol	Tamsulosin			0	0
DB00335	DB00722	Atenolol	Lisinopril	1				1
DB00335	DB00736	Atenolol	Esomeprazole					0
DB00335	DB00741	Atenolol	Hydrocortisone		1
DB00335	DB00788	Atenolol	Naproxen	1		0
DB00335	DB00790	Atenolol	Perindopril		0	0	0
DB00335	DB00808	Atenolol	Indapamide					0
DB00335	DB00814	Atenolol	Meloxicam		0
DB00335	DB00852	Atenolol	Pseudoephedrine	1
DB00335	DB00860	Atenolol	Prednisolone				0
DB00335	DB00863	Atenolol	Ranitidine			1
DB00335	DB00881	Atenolol	Quinapril			1
DB00335	DB00884	Atenolol	Risedronate		0	0		0
DB00335	DB00887	Atenolol	Bumetanide			1
DB00335	DB00904	Atenolol	Ondansetron					0
DB00335	DB00921	Atenolol	Buprenorphine		1			0
DB00335	DB00924	Atenolol	Cyclobenzaprine					0
DB00335	DB00927	Atenolol	Famotidine	1	0
DB00335	DB00956	Atenolol	Hydrocodone		0
DB00335	DB00966	Atenolol	Telmisartan		0	0
DB00335	DB00973	Atenolol	Ezetimibe		0	0		0
DB00335	DB00996	Atenolol	Gabapentin			0
DB00335	DB01023	Atenolol	Felodipine			0	0	0
DB00335	DB01029	Atenolol	Irbesartan					0
DB00335	DB01036	Atenolol	Tolterodine	0
DB00335	DB01039	Atenolol	Fenofibrate		0	0		0
DB00335	DB01050	Atenolol	Ibuprofen	1		0
DB00335	DB01062	Atenolol	Oxybutynin	0		0		0
DB00335	DB01067	Atenolol	Glipizide			0
DB00335	DB01068	Atenolol	Clonazepam	0	0	0
DB00335	DB01069	Atenolol	Promethazine		0
DB00335	DB01075	Atenolol	Diphenhydramine	0	0			0
DB00335	DB01076	Atenolol	Atorvastatin	1
DB00335	DB01098	Atenolol	Rosuvastatin		0	0	0	0
DB00335	DB01104	Atenolol	Sertraline					0
DB00335	DB01115	Atenolol	Nifedipine					1
DB00335	DB01120	Atenolol	Gliclazide		0	0
DB00335	DB01132	Atenolol	Pioglitazone			0
DB00335	DB01136	Atenolol	Carvedilol	1		1		1
DB00335	DB01156	Atenolol	Bupropion	1				0
DB00335	DB01162	Atenolol	Terazosin			0
DB00335	DB01197	Atenolol	Captopril	1
DB00335	DB01216	Atenolol	Finasteride		0	0	0	0
DB00335	DB01224	Atenolol	Quetiapine	1
DB00335	DB01234	Atenolol	Dexamethasone			0		1
DB00335	DB01241	Atenolol	Gemfibrozil		0	0	0
DB00335	DB01261	Atenolol	Sitagliptin	0	0	0	0	0
DB00335	DB01273	Atenolol	Varenicline			0		0
DB00335	DB01611	Atenolol	Hydroxychloroquine		0		0
DB00335	DB06695	Atenolol	Dabigatran Etexilate			0
DB00335	DB08816	Atenolol	Ticagrelor	1
DB00338	DB00107	Omeprazole	Oxytocin				1
DB00338	DB00193	Omeprazole	Tramadol			0		0
DB00338	DB00203	Omeprazole	Sildenafil	1	0			1
DB00338	DB00213	Omeprazole	Pantoprazole	1	1		1	1
DB00338	DB00214	Omeprazole	Torasemide		0
DB00338	DB00231	Omeprazole	Temazepam					0
DB00338	DB00252	Omeprazole	Phenytoin	0	1			0
DB00338	DB00273	Omeprazole	Topiramate	0	0			0
DB00338	DB00277	Omeprazole	Theophylline					0
DB00338	DB00282	Omeprazole	Pamidronate		1	1	1
DB00338	DB00374	Omeprazole	Treprostinil					1
DB00338	DB00398	Omeprazole	Sorafenib		1		1	0
DB00338	DB00399	Omeprazole	Zoledronate		1	0		1
DB00338	DB00412	Omeprazole	Rosiglitazone				1
DB00338	DB00421	Omeprazole	Spironolactone				0
DB00338	DB00425	Omeprazole	Zolpidem				1	1
DB00338	DB00433	Omeprazole	Prochlorperazine			0		0
DB00338	DB00440	Omeprazole	Trimethoprim	0	0	0	0	0
DB00338	DB00468	Omeprazole	Quinine					0
DB00338	DB00481	Omeprazole	Raloxifene			0		0
DB00338	DB00489	Omeprazole	Sotalol		0		0
DB00338	DB00497	Omeprazole	Oxycodone			0
DB00338	DB00503	Omeprazole	Ritonavir	1
DB00338	DB00541	Omeprazole	Vincristine	1	0	0		0
DB00338	DB00571	Omeprazole	Propranolol	0		1		0
DB00338	DB00577	Omeprazole	Valaciclovir		0
DB00338	DB00580	Omeprazole	Valdecoxib	1			1
DB00338	DB00582	Omeprazole	Voriconazole			1
DB00338	DB00620	Omeprazole	Triamcinolone	1		0	1	0
DB00338	DB00624	Omeprazole	Testosterone		0	0
DB00338	DB00635	Omeprazole	Prednisone		0	0
DB00338	DB00656	Omeprazole	Trazodone					0
DB00338	DB00669	Omeprazole	Sumatriptan		0
DB00338	DB00697	Omeprazole	Tizanidine				1	0
DB00338	DB00706	Omeprazole	Tamsulosin	0	1	0		1
DB00338	DB00715	Omeprazole	Paroxetine					1
DB00338	DB00734	Omeprazole	Risperidone		0			0
DB00338	DB00790	Omeprazole	Perindopril	1
DB00338	DB00795	Omeprazole	Sulfasalazine		0	0	0	0
DB00338	DB00811	Omeprazole	Ribavirin		0
DB00338	DB00818	Omeprazole	Propofol					1
DB00338	DB00860	Omeprazole	Prednisolone	1
DB00338	DB00863	Omeprazole	Ranitidine					0
DB00338	DB00864	Omeprazole	Tacrolimus		0			1
DB00338	DB00881	Omeprazole	Quinapril	1				0
DB00338	DB00884	Omeprazole	Risedronate					1
DB00338	DB00904	Omeprazole	Ondansetron		0			1
DB00338	DB00910	Omeprazole	Paricalcitol	1
DB00338	DB00966	Omeprazole	Telmisartan			0		1
DB00338	DB01015	Omeprazole	Sulfamethoxazole		0		0
DB00338	DB01036	Omeprazole	Tolterodine					0
DB00338	DB01041	Omeprazole	Thalidomide	1	0
DB00338	DB01045	Omeprazole	Rifampicin				1
DB00338	DB01062	Omeprazole	Oxybutynin	1		0
DB00338	DB01069	Omeprazole	Promethazine		0			0
DB00338	DB01098	Omeprazole	Rosuvastatin		0	0
DB00338	DB01104	Omeprazole	Sertraline		0		1	0
DB00338	DB01129	Omeprazole	Rabeprazole	1		1
DB00338	DB01132	Omeprazole	Pioglitazone			0
DB00338	DB01162	Omeprazole	Terazosin			0	0
DB00338	DB01198	Omeprazole	Zopiclone					0
DB00338	DB01224	Omeprazole	Quetiapine					0
DB00338	DB01229	Omeprazole	Paclitaxel					0
DB00338	DB01261	Omeprazole	Sitagliptin	0	0		0	0
DB00338	DB01263	Omeprazole	Posaconazole			1
DB00338	DB01268	Omeprazole	Sunitinib				1
DB00338	DB01273	Omeprazole	Varenicline			0		0
DB00338	DB01591	Omeprazole	Solifenacin	0				0
DB00338	DB05521	Omeprazole	Telaprevir	0	0			0
DB00338	DB06228	Omeprazole	Rivaroxaban	0		0	0
DB00338	DB06589	Omeprazole	Pazopanib				1
DB00338	DB08816	Omeprazole	Ticagrelor	1	0
DB00338	DB08860	Omeprazole	Pitavastatin	1
DB00339	DB01045	Pyrazinamide	Rifampicin	0	0	0	0	0
DB00341	DB00158	Cetirizine	Folic Acid		0	0
DB00341	DB00177	Cetirizine	Valsartan	1
DB00341	DB00186	Cetirizine	Lorazepam	1
DB00341	DB00193	Cetirizine	Tramadol	0	0	0
DB00341	DB00196	Cetirizine	Fluconazole		0
DB00341	DB00199	Cetirizine	Erythromycin	1
DB00341	DB00213	Cetirizine	Pantoprazole	0
DB00341	DB00215	Cetirizine	Citalopram	1
DB00341	DB00254	Cetirizine	Doxycycline	1
DB00341	DB00273	Cetirizine	Topiramate	1	0	0
DB00341	DB00275	Cetirizine	Olmesartan			1
DB00341	DB00281	Cetirizine	Lidocaine	1
DB00341	DB00285	Cetirizine	Venlafaxine	1
DB00341	DB00331	Cetirizine	Metformin			1
DB00341	DB00343	Cetirizine	Diltiazem	0
DB00341	DB00399	Cetirizine	Zoledronate	1	1
DB00341	DB00421	Cetirizine	Spironolactone	0	0
DB00341	DB00451	Cetirizine	Levothyroxine	0
DB00341	DB00455	Cetirizine	Loratadine	1
DB00341	DB00471	Cetirizine	Montelukast	0	0
DB00341	DB00480	Cetirizine	Lenalidomide		0	0
DB00341	DB00497	Cetirizine	Oxycodone	1	1
DB00341	DB00533	Cetirizine	Rofecoxib	1	1
DB00341	DB00537	Cetirizine	Ciprofloxacin			1
DB00341	DB00557	Cetirizine	Hydroxyzine	0	0
DB00341	DB00563	Cetirizine	Methotrexate	0		0
DB00341	DB00620	Cetirizine	Triamcinolone	0		0
DB00341	DB00635	Cetirizine	Prednisone		0	0
DB00341	DB00678	Cetirizine	Losartan	0
DB00341	DB00682	Cetirizine	Warfarin	1
DB00341	DB00697	Cetirizine	Tizanidine	1
DB00341	DB00715	Cetirizine	Paroxetine			1
DB00341	DB00722	Cetirizine	Lisinopril		0
DB00341	DB00788	Cetirizine	Naproxen			0
DB00341	DB00857	Cetirizine	Terbinafine	1
DB00341	DB00860	Cetirizine	Prednisolone		0
DB00341	DB00863	Cetirizine	Ranitidine			0
DB00341	DB00874	Cetirizine	Guaifenesin	0	0	0
DB00341	DB00904	Cetirizine	Ondansetron	1	0
DB00341	DB00916	Cetirizine	Metronidazole			1
DB00341	DB00924	Cetirizine	Cyclobenzaprine	0
DB00341	DB00927	Cetirizine	Famotidine	0
DB00341	DB00950	Cetirizine	Fexofenadine	1
DB00341	DB00956	Cetirizine	Hydrocodone	0	0
DB00341	DB00959	Cetirizine	Methylprednisolone	1
DB00341	DB00996	Cetirizine	Gabapentin			0
DB00341	DB00999	Cetirizine	Hydrochlorothiazide	0	0
DB00341	DB01015	Cetirizine	Sulfamethoxazole	1
DB00341	DB01050	Cetirizine	Ibuprofen	1		0
DB00341	DB01068	Cetirizine	Clonazepam			1
DB00341	DB01069	Cetirizine	Promethazine		0
DB00341	DB01075	Cetirizine	Diphenhydramine	0	0
DB00341	DB01079	Cetirizine	Tegaserod	1
DB00341	DB01098	Cetirizine	Rosuvastatin	0		0
DB00341	DB01104	Cetirizine	Sertraline	1
DB00341	DB01115	Cetirizine	Nifedipine	1
DB00341	DB01129	Cetirizine	Rabeprazole	1		1
DB00341	DB01132	Cetirizine	Pioglitazone	1
DB00341	DB01137	Cetirizine	Levofloxacin	1
DB00341	DB01175	Cetirizine	Escitalopram	1	0
DB00341	DB01190	Cetirizine	Clindamycin	1
DB00341	DB01211	Cetirizine	Clarithromycin	1		1
DB00341	DB01233	Cetirizine	Metoclopramide	1
DB00341	DB01234	Cetirizine	Dexamethasone		0	0
DB00343	DB00158	Diltiazem	Folic Acid		0			0
DB00343	DB00175	Diltiazem	Pravastatin			0
DB00343	DB00177	Diltiazem	Valsartan	1
DB00343	DB00178	Diltiazem	Ramipril	1				1
DB00343	DB00193	Diltiazem	Tramadol	1		0		0
DB00343	DB00196	Diltiazem	Fluconazole	1
DB00343	DB00203	Diltiazem	Sildenafil		0			1
DB00343	DB00213	Diltiazem	Pantoprazole			1
DB00343	DB00222	Diltiazem	Glimepiride			0
DB00343	DB00227	Diltiazem	Lovastatin				0	0
DB00343	DB00275	Diltiazem	Olmesartan		0	0		0
DB00343	DB00331	Diltiazem	Metformin			0
DB00343	DB00334	Diltiazem	Olanzapine		1
DB00343	DB00399	Diltiazem	Zoledronate	1
DB00343	DB00421	Diltiazem	Spironolactone		0
DB00343	DB00423	Diltiazem	Methocarbamol			1
DB00343	DB00451	Diltiazem	Levothyroxine			0
DB00343	DB00455	Diltiazem	Loratadine	0	0	1		0
DB00343	DB00471	Diltiazem	Montelukast	0	0	0	0	0
DB00343	DB00472	Diltiazem	Fluoxetine			1
DB00343	DB00476	Diltiazem	Duloxetine		0
DB00343	DB00480	Diltiazem	Lenalidomide			0
DB00343	DB00497	Diltiazem	Oxycodone		0	0
DB00343	DB00563	Diltiazem	Methotrexate	1		0
DB00343	DB00580	Diltiazem	Valdecoxib	1
DB00343	DB00584	Diltiazem	Enalapril	1
DB00343	DB00590	Diltiazem	Doxazosin			0
DB00343	DB00627	Diltiazem	Niacin	0	0	0	0
DB00343	DB00635	Diltiazem	Prednisone		0	1
DB00343	DB00661	Diltiazem	Verapamil	1
DB00343	DB00706	Diltiazem	Tamsulosin			0
DB00343	DB00788	Diltiazem	Naproxen	1
DB00343	DB00790	Diltiazem	Perindopril	1
DB00343	DB00860	Diltiazem	Prednisolone	1	0
DB00343	DB00881	Diltiazem	Quinapril	1
DB00343	DB00883	Diltiazem	Isosorbide Dinitrate					1
DB00343	DB00904	Diltiazem	Ondansetron		0
DB00343	DB00966	Diltiazem	Telmisartan	1
DB00343	DB00973	Diltiazem	Ezetimibe					0
DB00343	DB00975	Diltiazem	Dipyridamole	1
DB00343	DB00996	Diltiazem	Gabapentin			0
DB00343	DB00999	Diltiazem	Hydrochlorothiazide				1
DB00343	DB01039	Diltiazem	Fenofibrate		0	0		0
DB00343	DB01050	Diltiazem	Ibuprofen	1		0
DB00343	DB01067	Diltiazem	Glipizide			0
DB00343	DB01069	Diltiazem	Promethazine			1
DB00343	DB01075	Diltiazem	Diphenhydramine	0	0			0
DB00343	DB01097	Diltiazem	Leflunomide	1
DB00343	DB01098	Diltiazem	Rosuvastatin		0	0	0	0
DB00343	DB01104	Diltiazem	Sertraline					0
DB00343	DB01115	Diltiazem	Nifedipine			1
DB00343	DB01120	Diltiazem	Gliclazide	1				1
DB00343	DB01129	Diltiazem	Rabeprazole	1
DB00343	DB01132	Diltiazem	Pioglitazone	1		0		1
DB00343	DB01137	Diltiazem	Levofloxacin	1
DB00343	DB01175	Diltiazem	Escitalopram	1
DB00343	DB01198	Diltiazem	Zopiclone					1
DB00343	DB01224	Diltiazem	Quetiapine	1
DB00343	DB01233	Diltiazem	Metoclopramide	1	0
DB00343	DB01611	Diltiazem	Hydroxychloroquine			1
DB00343	DB08816	Diltiazem	Ticagrelor					1
DB00346	DB00695	Alfuzosin	Furosemide		0	1	0
DB00346	DB00722	Alfuzosin	Lisinopril	1
DB00346	DB01076	Alfuzosin	Atorvastatin		0	0	0
DB00349	DB00273	Clobazam	Topiramate	0	0	0		0
DB00349	DB00313	Clobazam	Valproic Acid	0		0		0
DB00349	DB00555	Clobazam	Lamotrigine		0	0	0	0
DB00349	DB01202	Clobazam	Levetiracetam	0	0		0	0
DB00351	DB00213	Megestrol Acetate	Pantoprazole		0	0
DB00351	DB00295	Megestrol Acetate	Morphine			0
DB00351	DB00338	Megestrol Acetate	Omeprazole	1		0
DB00351	DB00399	Megestrol Acetate	Zoledronate		1
DB00351	DB00425	Megestrol Acetate	Zolpidem		1
DB00351	DB00433	Megestrol Acetate	Prochlorperazine	0	0	0
DB00351	DB00497	Megestrol Acetate	Oxycodone		0	0
DB00351	DB00635	Megestrol Acetate	Prednisone	1
DB00351	DB00682	Megestrol Acetate	Warfarin			0
DB00351	DB00904	Megestrol Acetate	Ondansetron		0	0
DB00361	DB00399	Vinorelbine	Zoledronate		0	0		0
DB00363	DB00186	Clozapine	Lorazepam		0
DB00363	DB00295	Clozapine	Morphine					1
DB00363	DB00313	Clozapine	Valproic Acid		0
DB00363	DB00331	Clozapine	Metformin	1				0
DB00363	DB00334	Clozapine	Olanzapine	0
DB00363	DB00338	Clozapine	Omeprazole		0			0
DB00363	DB00448	Clozapine	Lansoprazole					0
DB00363	DB00451	Clozapine	Levothyroxine		0
DB00363	DB00502	Clozapine	Haloperidol	0			1
DB00363	DB00555	Clozapine	Lamotrigine		0	0		0
DB00363	DB00734	Clozapine	Risperidone				1	1
DB00363	DB00829	Clozapine	Diazepam		0
DB00363	DB01104	Clozapine	Sertraline		0			0
DB00363	DB01224	Clozapine	Quetiapine				1
DB00367	DB00451	Levonorgestrel	Levothyroxine	0		0		0
DB00370	DB00193	Mirtazapine	Tramadol			0		0
DB00370	DB00213	Mirtazapine	Pantoprazole		0
DB00370	DB00231	Mirtazapine	Temazepam		0	0	0	0
DB00370	DB00295	Mirtazapine	Morphine	1
DB00370	DB00313	Mirtazapine	Valproic Acid	0	0			0
DB00370	DB00338	Mirtazapine	Omeprazole		0			0
DB00370	DB00421	Mirtazapine	Spironolactone		1			1
DB00370	DB00425	Mirtazapine	Zolpidem					0
DB00370	DB00497	Mirtazapine	Oxycodone			0
DB00370	DB00627	Mirtazapine	Niacin	1	1
DB00370	DB00635	Mirtazapine	Prednisone			0
DB00370	DB00682	Mirtazapine	Warfarin		1
DB00370	DB00727	Mirtazapine	Nitroglycerin	1
DB00370	DB00863	Mirtazapine	Ranitidine		0		0	0
DB00370	DB00904	Mirtazapine	Ondansetron		0			0
DB00370	DB01015	Mirtazapine	Sulfamethoxazole	1
DB00370	DB01069	Mirtazapine	Promethazine		0			0
DB00370	DB01104	Mirtazapine	Sertraline		0	1		0
DB00370	DB01132	Mirtazapine	Pioglitazone	1
DB00370	DB01198	Mirtazapine	Zopiclone	0	0			0
DB00374	DB00682	Treprostinil	Warfarin	0	0	0	0
DB00381	DB00007	Amlodipine	Leuprolide	1			0
DB00381	DB00091	Amlodipine	Cyclosporine					1
DB00381	DB00136	Amlodipine	Calcitriol	0	0
DB00381	DB00158	Amlodipine	Folic Acid	0	0	0
DB00381	DB00177	Amlodipine	Valsartan					1
DB00381	DB00181	Amlodipine	Baclofen	0	1
DB00381	DB00188	Amlodipine	Bortezomib				0	1
DB00381	DB00193	Amlodipine	Tramadol			0
DB00381	DB00196	Amlodipine	Fluconazole			1
DB00381	DB00203	Amlodipine	Sildenafil	1
DB00381	DB00207	Amlodipine	Azithromycin	1	0
DB00381	DB00213	Amlodipine	Pantoprazole	1		1
DB00381	DB00214	Amlodipine	Torasemide		0
DB00381	DB00215	Amlodipine	Citalopram	1
DB00381	DB00222	Amlodipine	Glimepiride			0
DB00381	DB00227	Amlodipine	Lovastatin			0	0
DB00381	DB00231	Amlodipine	Temazepam		0
DB00381	DB00244	Amlodipine	Mesalazine	0		0		0
DB00381	DB00252	Amlodipine	Phenytoin	1	1
DB00381	DB00254	Amlodipine	Doxycycline		0	0		0
DB00381	DB00273	Amlodipine	Topiramate			0
DB00381	DB00275	Amlodipine	Olmesartan					0
DB00381	DB00281	Amlodipine	Lidocaine			1
DB00381	DB00285	Amlodipine	Venlafaxine	1
DB00381	DB00295	Amlodipine	Morphine			0
DB00381	DB00313	Amlodipine	Valproic Acid	1	0			0
DB00381	DB00318	Amlodipine	Codeine			0
DB00381	DB00327	Amlodipine	Hydromorphone		0			0
DB00381	DB00328	Amlodipine	Indomethacin					1
DB00381	DB00331	Amlodipine	Metformin			0
DB00381	DB00335	Amlodipine	Atenolol					1
DB00381	DB00350	Amlodipine	Minoxidil					1
DB00381	DB00390	Amlodipine	Digoxin	1
DB00381	DB00395	Amlodipine	Carisoprodol			0
DB00381	DB00399	Amlodipine	Zoledronate		0	0		0
DB00381	DB00412	Amlodipine	Rosiglitazone	1	1			1
DB00381	DB00433	Amlodipine	Prochlorperazine			0		0
DB00381	DB00436	Amlodipine	Bendroflumethiazide		0		0
DB00381	DB00440	Amlodipine	Trimethoprim	0	0	0	0
DB00381	DB00448	Amlodipine	Lansoprazole				0
DB00381	DB00455	Amlodipine	Loratadine		0
DB00381	DB00471	Amlodipine	Montelukast	0		0	0	0
DB00381	DB00476	Amlodipine	Duloxetine		0
DB00381	DB00480	Amlodipine	Lenalidomide			0
DB00381	DB00481	Amlodipine	Raloxifene	1		0		0
DB00381	DB00482	Amlodipine	Celecoxib					1
DB00381	DB00489	Amlodipine	Sotalol	0				1
DB00381	DB00492	Amlodipine	Fosinopril	1		0
DB00381	DB00497	Amlodipine	Oxycodone			0
DB00381	DB00501	Amlodipine	Cimetidine			1
DB00381	DB00502	Amlodipine	Haloperidol	0
DB00381	DB00519	Amlodipine	Trandolapril	1
DB00381	DB00531	Amlodipine	Cyclophosphamide					1
DB00381	DB00537	Amlodipine	Ciprofloxacin					0
DB00381	DB00542	Amlodipine	Benazepril	1
DB00381	DB00544	Amlodipine	Fluorouracil		0
DB00381	DB00555	Amlodipine	Lamotrigine		0	0		0
DB00381	DB00557	Amlodipine	Hydroxyzine	0	0			0
DB00381	DB00559	Amlodipine	Bosentan					1
DB00381	DB00563	Amlodipine	Methotrexate	0		0		1
DB00381	DB00564	Amlodipine	Carbamazepine	1	1
DB00381	DB00571	Amlodipine	Propranolol	0
DB00381	DB00577	Amlodipine	Valaciclovir	0
DB00381	DB00580	Amlodipine	Valdecoxib	1
DB00381	DB00586	Amlodipine	Diclofenac			0		1
DB00381	DB00590	Amlodipine	Doxazosin			0
DB00381	DB00601	Amlodipine	Linezolid			1
DB00381	DB00612	Amlodipine	Bisoprolol					1
DB00381	DB00619	Amlodipine	Imatinib					1
DB00381	DB00620	Amlodipine	Triamcinolone			0
DB00381	DB00624	Amlodipine	Testosterone			0
DB00381	DB00627	Amlodipine	Niacin	0	0	0	0	0
DB00381	DB00635	Amlodipine	Prednisone			0		1
DB00381	DB00647	Amlodipine	Dextropropoxyphene					1
DB00381	DB00650	Amlodipine	Leucovorin		0	0	0
DB00381	DB00660	Amlodipine	Metaxalone		1
DB00381	DB00661	Amlodipine	Verapamil	1				1
DB00381	DB00681	Amlodipine	Amphotericin B	1
DB00381	DB00688	Amlodipine	Mycophenolate mofetil		0
DB00381	DB00700	Amlodipine	Eplerenone					1
DB00381	DB00706	Amlodipine	Tamsulosin			0
DB00381	DB00710	Amlodipine	Ibandronate		0	0		0
DB00381	DB00715	Amlodipine	Paroxetine		1	1
DB00381	DB00727	Amlodipine	Nitroglycerin			1
[truncated: 6,829 more rows]
