# Supplementary material for: Assessment of the cardiovascular adverse effects of drug-drug interactions through a combined analysis of spontaneous reports and predicted drug-target interactions
Source: PLoS Comput Biol. 2019 Jul 19;15(7):e1006851. doi: 10.1371/journal.pcbi.1006851 (PMC6668846; doi:10.1371/journal.pcbi.1006851)
Supplement: S2 Table — (XLSX) [file pcbi.1006851.s002.xlsx]

## Sheet: S2 Table
DrugBankID	Drug name	Myocardial infarction	Ischemic stroke	Ventricular tachycardia	Arterial hypertension	Cardiac failure
DB00007	Leuprolide	1	1	1	0	1
DB00035	Desmopressin	1	1	0	1	0
DB00063	Eptifibatide	0	0	1
DB00091	Cyclosporine		0	0	1	1
DB00107	Oxytocin	1	0	1	1	0
DB00136	Calcitriol	0	0	0	1	0
DB00158	Folic Acid	0	0	0		0
DB00175	Pravastatin	0	0	0		0
DB00176	Fluvoxamine	1		1	1	1
DB00177	Valsartan	1	0	1	0	1
DB00178	Ramipril	1	1	0	0	1
DB00181	Baclofen	0	1		1
DB00186	Lorazepam	0	0	1	1	0
DB00188	Bortezomib		1	1	1	1
DB00191	Phentermine	1	1	1	1	1
DB00193	Tramadol	1	1	0	1	0
DB00196	Fluconazole	0	0	1
DB00198	Oseltamivir	0	0	0	0	0
DB00199	Erythromycin	0	0	1	0	0
DB00201	Caffeine	1	1	1	1	0
DB00203	Sildenafil	1	1	1		1
DB00204	Dofetilide	1		1	1	1
DB00207	Azithromycin	0	0	1		0
DB00208	Ticlopidine	0	0	0	0	0
DB00213	Pantoprazole	1	0	1	1	1
DB00214	Torasemide	0	0	1	0	0
DB00215	Citalopram	1	1	1	1	1
DB00218	Moxifloxacin			1	1
DB00220	Nelfinavir	1	0	0	0	0
DB00222	Glimepiride	0	1	0		0
DB00224	Indinavir	1	0	0	1	0
DB00227	Lovastatin	0	0	0	0	0
DB00230	Pregabalin			1
DB00231	Temazepam	0	0	0	0	0
DB00238	Nevirapine	0	0	0		0
DB00243	Ranolazine		0	1	0	0
DB00244	Mesalazine	0	0	0		0
DB00246	Ziprasidone	0		1
DB00248	Cabergoline	0	0	0		1
DB00250	Dapsone	0	0	0	0
DB00252	Phenytoin	0	1	1	1	1
DB00254	Doxycycline	0	0	0	1	0
DB00261	Anagrelide	1	1	1	1	1
DB00262	Carmustine	0	1	0		0
DB00264	Metoprolol	0		1	0	1
DB00273	Topiramate	0	0	0		0
DB00275	Olmesartan	1	0	0	0	0
DB00277	Theophylline	0	0	1	1	0
DB00278	Argatroban	1	0	1	0	1
DB00279	Liothyronine	1	0	0	1	1
DB00281	Lidocaine	1	0	1	1	1
DB00282	Pamidronate	0	0	0	1	1
DB00285	Venlafaxine	1		1	1	1
DB00289	Atomoxetine	0	0	1	1	0
DB00295	Morphine	1		0	1	1
DB00297	Bupivacaine			1
DB00300	Tenofovir	0	0	0	0	0
DB00310	Chlorthalidone	1	1		0	0
DB00313	Valproic Acid	0	0	0		0
DB00316	Acetaminophen	0	0	1	1	0
DB00318	Codeine	1		0	1
DB00319	Piperacillin	0	0	0	0	0
DB00321	Amitriptyline	1	1	1	1	1
DB00327	Hydromorphone	0	0	0	1	0
DB00328	Indomethacin	1	1	0	1	1
DB00330	Ethambutol	0	0	0	0	0
DB00331	Metformin	0		0	1	0
DB00333	Methadone	1		1	1	1
DB00334	Olanzapine	0	1	1	1	1
DB00335	Atenolol	0	0	1	0	1
DB00338	Omeprazole	1	0	1	1	0
DB00339	Pyrazinamide	0	0	0	1	0
DB00341	Cetirizine	0	0	1
DB00343	Diltiazem	1	0	1	0	1
DB00346	Alfuzosin	1	0	1	0	0
DB00349	Clobazam	0	0	0	0	0
DB00350	Minoxidil	1	0	0	0	1
DB00351	Megestrol Acetate	0	0	0	1
DB00361	Vinorelbine	1	1	0	1	1
DB00363	Clozapine	1	1	1	1	1
DB00367	Levonorgestrel	0		0		0
DB00370	Mirtazapine	1	1	1	1	1
DB00373	Timolol	0	1	0	0	1
DB00374	Treprostinil	0	0	0	0	1
DB00381	Amlodipine	1	0	1	0	1
DB00388	Phenylephrine	1	1	1	1	1
DB00390	Digoxin	1	0	1	0	1
DB00395	Carisoprodol	0	0	0	0	0
DB00396	Progesterone		1	0	1	0
DB00398	Sorafenib	1	1	1	1	1
DB00399	Zoledronate	0	0	0	1	0
DB00402	Eszopiclone	0	0	0		0
DB00404	Alprazolam	0	0	0	0	0
DB00412	Rosiglitazone	1	1	0	1	1
DB00413	Pramipexole				1
DB00415	Ampicillin	0	0	0	0	0
DB00417	Phenoxymethylpenicillin	0	0	0	0	0
DB00421	Spironolactone	0	0	0	0	0
DB00422	Methylphenidate	1	1	1	1
DB00423	Methocarbamol	0	0	0	0	0
DB00425	Zolpidem		0	1	1	0
DB00433	Prochlorperazine	0	0	0		0
DB00436	Bendroflumethiazide	0	0	0	0	0
DB00437	Allopurinol	0		1	1	1
DB00438	Ceftazidime	0	0	0	0	0
DB00440	Trimethoprim	0	0	0	0	0
DB00441	Gemcitabine	1	1		1	1
DB00443	Betamethasone	1	0	0	1	1
DB00445	Epirubicin	1	0	1	0	1
DB00448	Lansoprazole	1	0	1	0	0
DB00451	Levothyroxine	1	0	0	1	1
DB00454	Pethidine	1	0		1	0
DB00455	Loratadine	0	0	1		0
DB00458	Imipramine	1	1	1	1	1
DB00461	Nabumetone	1	1	0	1	0
DB00465	Ketorolac	1		0	1	1
DB00468	Quinine		0	1	0	1
DB00471	Montelukast	0	0	0	0	0
DB00472	Fluoxetine	1	1	1	1	1
DB00475	Chlordiazepoxide	0	0	0	0	0
DB00476	Duloxetine		0	1	1
DB00477	Chlorpromazine	0	0	1		1
DB00479	Amikacin	0	0	0	0	0
DB00480	Lenalidomide	1	1	0		0
DB00481	Raloxifene	0	1	0		0
DB00482	Celecoxib	1	1		1	1
DB00489	Sotalol	0	1	1	0	1
DB00490	Buspirone			0	1
DB00492	Fosinopril	1	1	0	0	0
DB00493	Cefotaxime	0	0	0	0	0
DB00495	Zidovudine	0	0	0	0	1
DB00497	Oxycodone	1	0	0	1	1
DB00501	Cimetidine	0	0	1	0	0
DB00502	Haloperidol	0		1	1	1
DB00503	Ritonavir	1		0	1	0
DB00514	Dextromethorphan	0	0	0	1	0
DB00519	Trandolapril	1	1	1	0	0
DB00520	Caspofungin		0	0
DB00524	Metolazone	0	0	0	0	0
DB00528	Lercanidipine	1	1	0	0	1
DB00530	Erlotinib	1	1	0	0	0
DB00531	Cyclophosphamide	1		1	1	1
DB00533	Rofecoxib	1	1	0	1	1
DB00535	Cefdinir		0	0
DB00537	Ciprofloxacin			1	1	0
DB00540	Nortriptyline	1	1	1	1	0
DB00541	Vincristine	1	1	0	1	0
DB00542	Benazepril	1	1	0	0	0
DB00544	Fluorouracil	1	1	1		1
DB00554	Piroxicam	1		0	1	1
DB00555	Lamotrigine		0	0	0	0
DB00557	Hydroxyzine	0	0	1	0	0
DB00559	Bosentan				0	1
DB00563	Methotrexate	0	1	0		1
DB00564	Carbamazepine	1	0	1	1	1
DB00567	Cephalexin	0	0	0	0	1
DB00570	Vinblastine	1		0	1	1
DB00571	Propranolol	0	0	1	0	1
DB00572	Atropine	1	0	1	1	0
DB00575	Clonidine		0	1	0
DB00577	Valaciclovir	0	0	1		0
DB00580	Valdecoxib	1	1		1	1
DB00582	Voriconazole			0		1
DB00584	Enalapril	1	1	0	0	0
DB00586	Diclofenac	1	1	0	1	1
DB00590	Doxazosin		1	0	0	1
DB00598	Labetalol	0		1	0	1
DB00601	Linezolid	0		0	1
DB00603	Medroxyprogesterone Acetate		1			1
DB00612	Bisoprolol	0	0	1	0	1
DB00619	Imatinib		1			1
DB00620	Triamcinolone	1		0	1	1
DB00622	Nicardipine	1	1	1	0	0
DB00624	Testosterone	1	1	0	1	1
DB00625	Efavirenz		0	1		1
DB00627	Niacin	0	0	0	0	0
DB00628	Clorazepate	0	0	0	0	0
DB00630	Alendronate	1	0	0	0	0
DB00631	Clofarabine			0		0
DB00635	Prednisone	1	0	0	1	1
DB00641	Simvastatin	0	0	0	0	0
DB00642	Pemetrexed	0	1			0
DB00647	Dextropropoxyphene	1	0	1	0	1
DB00649	Stavudine	0	0	0		0
DB00650	Leucovorin	1	0	0	0	1
DB00656	Trazodone			1		1
DB00660	Metaxalone	0	0	0	0	0
DB00661	Verapamil	1	1	1	0	1
DB00668	Epinephrine	1	1	1	1	1
DB00669	Sumatriptan	1	1	1	1
DB00673	Aprepitant		0	0		0
DB00674	Galantamine		1	1		1
DB00675	Tamoxifen	1	1	1		1
DB00678	Losartan	1	0	1	0	0
DB00681	Amphotericin B	1	0	1	1	1
DB00682	Warfarin	0	0	0	1	0
DB00683	Midazolam	0	0	1		1
DB00684	Tobramycin	0	0	0	0	0
DB00688	Mycophenolate mofetil		1		1	1
DB00694	Daunorubicin	1	0	1		1
DB00695	Furosemide	0	1	1	0	1
DB00697	Tizanidine	1		1	1	1
DB00698	Nitrofurantoin	0	0	0	0	0
DB00700	Eplerenone		0	1	0	0
DB00706	Tamsulosin	0	0	0	1	0
DB00708	Sufentanil	0	0	1	1	0
DB00709	Lamivudine	0	0	0		0
DB00710	Ibandronate	0	0	0		0
DB00715	Paroxetine		1	1	1	1
DB00717	Norethindrone		1	0	0	0
DB00718	Adefovir Dipivoxil	0	0	0	0	0
DB00722	Lisinopril	1	1	1	0	0
DB00727	Nitroglycerin	1	1	1	0	1
DB00731	Nateglinide	1	0	0	0	0
DB00734	Risperidone	1	1	1	1	0
DB00736	Esomeprazole	0	0	1	1	0
DB00737	Meclizine	0	0	0	0	0
DB00741	Hydrocortisone	1	1	1	1	1
DB00745	Modafinil	1	0	0	1	0
DB00747	Scopolamine	0	0	0		0
DB00749	Etodolac	1	1	0	1	1
DB00758	Clopidogrel	0	0	0		1
DB00760	Meropenem		0	0		1
DB00762	Irinotecan	1	1	0		0
DB00763	Methimazole	0	0	1	0	0
DB00770	Alprostadil	1	1	1	1	1
DB00773	Etoposide	1	0	0		1
DB00776	Oxcarbazepine	0	1	0
DB00783	Estradiol		1		1
DB00787	Aciclovir	0	0	0		0
DB00788	Naproxen	1		0	1	1
DB00790	Perindopril	1	1	0	0	0
DB00795	Sulfasalazine	0	0	0	0	0
DB00798	Gentamicin	0	0	0		0
DB00808	Indapamide	0	1	1	0	0
DB00811	Ribavirin		1	0	1
DB00814	Meloxicam	1	1	0	1	1
DB00816	Orciprenaline	0	0	1		0
DB00818	Propofol	1	0	1	1	1
DB00819	Acetazolamide	0	0	0	0	0
DB00820	Tadalafil	1			1	0
DB00829	Diazepam	0	0	1		1
DB00834	Mifepristone	0	0	1	1	0
DB00841	Dobutamine	1	0	1	1	1
DB00842	Oxazepam	0	0	0	0	0
DB00843	Donepezil		1	1	1	1
DB00851	Dacarbazine	0	0	0	0	0
DB00852	Pseudoephedrine	1		1	1
DB00853	Temozolomide	0	1	0		0
DB00857	Terbinafine	0	0	0	0	0
DB00860	Prednisolone	1	0		1	1
DB00862	Vardenafil	1	0	1	0	0
DB00863	Ranitidine	0	0	0	0	0
DB00864	Tacrolimus	1	1	1	1	1
DB00874	Guaifenesin	0	0	0	1
DB00877	Sirolimus	1		0	1	1
DB00879	Emtricitabine	0	0	0	0	0
DB00881	Quinapril	1	1	0	0	0
DB00883	Isosorbide Dinitrate	1	0	0	0	1
DB00884	Risedronate	0	0	0	1	0
DB00887	Bumetanide	0	0	0	0	0
DB00889	Granisetron	0	0	1		0
DB00897	Triazolam	0	0	1	1	0
DB00900	Didanosine		0	0	0	0
DB00904	Ondansetron	1	0	1	1	0
DB00907	Cocaine			1
DB00909	Zonisamide	0	1	0
DB00910	Paricalcitol	0		0	1	0
DB00912	Repaglinide		0	0		1
DB00915	Amantadine	0	0	1	1	1
DB00916	Metronidazole	0	0	1		0
DB00921	Buprenorphine	1	0	1	1	0
DB00924	Cyclobenzaprine	1	1	1	1	0
DB00927	Famotidine	0	0	1	0	0
DB00928	Azacitidine		1	0		1
DB00929	Misoprostol	1	0	0	1	0
DB00932	Tipranavir	0	0	0	0	0
DB00945	Acetylsalicylic Acid	0	1	1	1	1
DB00947	Fulvestrant	0	0	0	0	0
DB00950	Fexofenadine	0	0	1	0
DB00951	Isoniazid	0	0	0		0
DB00953	Rizatriptan	1	1	0	1	0
DB00956	Hydrocodone	0	0	1	0	0
DB00959	Methylprednisolone	1	1		1	1
DB00966	Telmisartan	1	0	0	0	1
DB00967	Desloratadine	0	0	0	0	0
DB00973	Ezetimibe	0	0	0		0
DB00975	Dipyridamole	1	1	1		1
DB00980	Ramelteon	0	0	0	0	0
DB00982	Isotretinoin	0	1	0	0	0
DB00987	Cytarabine	0	0	1		1
DB00989	Rivastigmine		1	1	1	1
DB00990	Exemestane		1	0	1	1
DB00993	Azathioprine	0	0		1	0
DB00996	Gabapentin			0
DB00997	Doxorubicin	1	1	1	1	1
DB00999	Hydrochlorothiazide	1	0	1	0	1
DB01004	Ganciclovir	0		1		0
DB01006	Letrozole	1	1	0	0	1
DB01008	Busulfan	0	0	0		1
DB01009	Ketoprofen	1		0	1	1
DB01012	Cinacalcet	0	0	1		1
DB01015	Sulfamethoxazole	0	0	1	0	0
DB01016	Glyburide		0	1	1	1
DB01017	Minocycline	0	0	0		0
DB01023	Felodipine	1		0	0	0
DB01024	Mycophenolic Acid		0		1	1
DB01026	Ketoconazole	0	0	0	1	0
DB01029	Irbesartan	1		1	0	0
DB01033	Mercaptopurine	0	0	0	0	0
DB01036	Tolterodine	0		1		0
DB01039	Fenofibrate	1	0	0		0
DB01041	Thalidomide	1	1
DB01042	Melphalan			0	0	1
DB01043	Memantine		1	1	1	1
DB01044	Gatifloxacin	0	0	1		0
DB01045	Rifampicin	0	1	0	0	0
DB01048	Abacavir	1	0	0	0	0
DB01050	Ibuprofen	1	1	0	1	1
DB01060	Amoxicillin	1	0	0	0	0
DB01062	Oxybutynin	0		0	1	0
DB01067	Glipizide	0	0	0	1	0
DB01068	Clonazepam	0	0	0	0	1
DB01069	Promethazine	0	0	1	0	0
DB01072	Atazanavir	0	0	0	1	0
DB01073	Fludarabine		1	0	0	1
DB01075	Diphenhydramine	0	0	1	1	0
DB01076	Atorvastatin	0	0	0	0	0
DB01079	Tegaserod	1	1	0	0	0
DB01080	Vigabatrin	0	0	0	0	0
DB01095	Fluvastatin	0	0	0	1	0
DB01097	Leflunomide	0	0	0	1	0
DB01098	Rosuvastatin	0	0	0	0	0
DB01101	Capecitabine	1	1	1		1
DB01104	Sertraline	1	0	1	1	0
DB01112	Cefuroxime	1	0	0		1
DB01114	Chlorphenamine	0	0	0	1	0
DB01115	Nifedipine	1	1	1	0	1
DB01118	Amiodarone	1	1	1	0	1
DB01120	Gliclazide	1	1	0	1	1
DB01126	Dutasteride	0	0	0	0
DB01128	Bicalutamide	1	1	0		1
DB01129	Rabeprazole	1	0	1		0
DB01132	Pioglitazone	1	1	0	1	1
DB01136	Carvedilol	0	1	1	0	1
DB01137	Levofloxacin	1		1
DB01142	Doxepin	0		1	1	1
DB01149	Nefazodone	0		1		1
DB01156	Bupropion	1	1	0	1	0
DB01162	Terazosin	0		0	0
DB01165	Ofloxacin	0	1	1		0
DB01166	Cilostazol	1	0	1	1	1
DB01167	Itraconazole	0	0	0	1	1
DB01168	Procarbazine	0	0	0		1
DB01174	Phenobarbital	0	0	0	0
DB01175	Escitalopram	1	1	1	1	1
DB01177	Idarubicin	1	0	1	0	1
DB01181	Ifosfamide			1		1
DB01182	Propafenone			1	1	1
DB01183	Naloxone		0	1	1
DB01184	Domperidone	1	0	1	1	0
DB01190	Clindamycin	0	0	1
DB01192	Oxymorphone	0	0	0		0
DB01195	Flecainide	1	0	1	1	1
DB01197	Captopril	1	1	0	0	0
DB01198	Zopiclone	0	0	0	0	0
DB01202	Levetiracetam	0	0	0	0	0
DB01204	Mitoxantrone	1	0	1		1
DB01211	Clarithromycin	0	0	1		0
DB01212	Ceftriaxone	0	1	1	0	0
DB01216	Finasteride	0	0	0	0	0
DB01217	Anastrozole		1	0	1	0
DB01221	Ketamine	0		1		0
DB01222	Budesonide	0	0	0		0
DB01224	Quetiapine	0	1	1	1	1
DB01229	Paclitaxel	1	1	1	1	1
DB01232	Saquinavir	1	1	1		0
DB01233	Metoclopramide	0	0	1	1	1
DB01234	Dexamethasone	1	1	0	1	1
DB01238	Aripiprazole		1	1		1
DB01240	Epoprostenol	1				1
DB01241	Gemfibrozil	0	0	0	0	0
DB01242	Clomipramine	1	1	1	1	1
DB01248	Docetaxel		1	0	1	1
DB01254	Dasatinib	1	1	1		1
DB01259	Lapatinib	1	0	1	0	1
DB01261	Sitagliptin	0	0	0	0	0
DB01263	Posaconazole			0		1
DB01264	Darunavir	1				0
DB01267	Paliperidone	0	1	1		0
DB01268	Sunitinib	1	1	1	1	1
DB01273	Varenicline			0		0
DB01275	Hydralazine	0	0	0	0	1
DB01319	Fosamprenavir	1	0	0	0	0
DB01327	Cefazolin	0	0	0	0	0
DB01380	Cortisone Acetate	1	0	0	1	1
DB01394	Colchicine		0		1
DB01413	Cefepime	0	0	0	0	0
DB01418	Acenocoumarol	0	0	0	0	0
DB01544	Flunitrazepam	0	0	0	0	0
DB01558	Bromazepam	0	0	0	0	1
DB01576	Dextroamphetamine	1	1	1	1	1
DB01590	Everolimus	1		0	1	1
DB01591	Solifenacin	0		1	1	0
DB01609	Deferasirox	0	0	0		0
DB01610	Valganciclovir	0	0			0
DB01611	Hydroxychloroquine	0	0	1	0	1
DB04572	Thiotepa	0	1	0		1
DB04574	Estropipate	1	1	0	1	0
DB04835	Maraviroc	1		0	0
DB04854	Febuxostat	1	1	0	1
DB04855	Dronedarone	0		1		1
DB04861	Nebivolol	0	0		0
DB04868	Nilotinib	1	1	1		1
DB05521	Telaprevir	0	0	0	0	0
DB05812	Abiraterone	1		0	1	1
DB06151	Acetylcysteine	0	0	0	0	0
DB06209	Prasugrel	0	0			0
DB06212	Tolvaptan	0	1	1	0
DB06213	Regadenoson	1	1	1	1	0
DB06218	Lacosamide	0	0		0
DB06228	Rivaroxaban	0	0	0	0
DB06288	Amisulpride	0	0	1	1	0
DB06290	Simeprevir	0	0	0	0	0
DB06335	Saxagliptin	0	0	0	0	0
DB06403	Ambrisentan	0	0	0	0	1
DB06589	Pazopanib	1	1	1	1	1
DB06626	Axitinib	1	1	0	1	1
DB06637	Dalfampridine	0	0	0	0	0
DB06695	Dabigatran Etexilate	1	0	0		1
DB06700	Desvenlafaxine		0	0	1	0
DB06817	Raltegravir		0
DB08816	Ticagrelor	0	0		1	1
DB08860	Pitavastatin	0		0	0	0
DB08868	Fingolimod	0		1	1	0
DB08873	Boceprevir		1	0		0
DB08877	Ruxolitinib	0	0	0
DB08880	Teriflunomide		0	0	1	0
DB08882	Linagliptin	0		0	0
DB08889	Carfilzomib	1	0		1	1
DB08893	Mirabegron	0		1	1	0
DB08895	Tofacitinib	0	0	0		0
DB08899	Enzalutamide	0	0	0		0
DB08901	Ponatinib	1	1	0	1	1
DB08910	Pomalidomide	1	1	0	0	0
DB08911	Trametinib	0	1	0		1
DB08912	Dabrafenib	0	1	1		1
DB08934	Sofosbuvir	0	0	0	0	0
DB09020	Bisacodyl	0	0	0	0	0
DB09026	Aliskiren	0		1	0
DB12293	Nefopam	0	0	0	0	0
