# Supplementary material for: Assessment of the cardiovascular adverse effects of drug-drug interactions through a combined analysis of spontaneous reports and predicted drug-target interactions
Source: PLoS Comput Biol. 2019 Jul 19;15(7):e1006851. doi: 10.1371/journal.pcbi.1006851 (PMC6668846; doi:10.1371/journal.pcbi.1006851)
Supplement: S3 Table — Numbers of active compounds in the training set as well as the AUC values that were obtained by leave-one-out cross-validation are given. (XLSX) [file pcbi.1006851.s003.xlsx]

## Sheet: S3 Table
Protein target	Number of active compounds in training set	AUC	ChEMBL_ID	Uniprot Accession	Target type
11-beta-hydroxysteroid dehydrogenase 1 | Homo sapiens	1695	0.9879	CHEMBL4235	P28845	SINGLE PROTEIN
11-beta-hydroxysteroid dehydrogenase 2 | Homo sapiens	86	0.987	CHEMBL3746	P80365	SINGLE PROTEIN
15-hydroxyprostaglandin dehydrogenase [NAD+] | Homo sapiens	2415	0.8507	CHEMBL1293255	P15428	SINGLE PROTEIN
1-acylglycerol-3-phosphate O-acyltransferase beta | Homo sapiens	97	1	CHEMBL4772	O15120	SINGLE PROTEIN
2-acylglycerol O-acyltransferase 2 | Homo sapiens	22	1	CHEMBL2439944	Q3SYC2	SINGLE PROTEIN
2-oxoglutarate receptor 1 | Homo sapiens	3	1	CHEMBL2150840	Q96P68	SINGLE PROTEIN
3-beta-hydroxysteroid dehydrogenase/delta 5-->4-isomerase type I | Homo sapiens	14	1	CHEMBL1958	P14060	SINGLE PROTEIN
3-beta-hydroxysteroid-delta(8),delta(7)-isomerase | Homo sapiens	38	0.9621	CHEMBL4931	Q15125	SINGLE PROTEIN
3-hydroxyanthranilate 3,4-dioxygenase | Homo sapiens	4	1	CHEMBL3108657	P46952	SINGLE PROTEIN
3-keto-steroid reductase | Homo sapiens	3	1	CHEMBL5999	P56937	SINGLE PROTEIN
3-phosphoinositide dependent protein kinase-1 | Homo sapiens	479	0.9444	CHEMBL2534	O15530	SINGLE PROTEIN
40S ribosomal protein S27 | Homo sapiens	7	1	CHEMBL1932893	P42677	SINGLE PROTEIN
5-lipoxygenase activating protein | Homo sapiens	249	0.9928	CHEMBL4550	P20292	SINGLE PROTEIN
5-lipoxygenase/FLAP | Homo sapiens	20	1	CHEMBL2111402	P09917, P20292	PROTEIN COMPLEX
5'-nucleotidase | Homo sapiens	3	1	CHEMBL5957	P21589	SINGLE PROTEIN
6-O-methylguanine-DNA methyltransferase | Homo sapiens	39	1	CHEMBL2864	P16455	SINGLE PROTEIN
6-phosphofructo-2-kinase/fructose-2,6-bisphosphatase 3 | Homo sapiens	10	0.9995	CHEMBL2331053	Q16875	SINGLE PROTEIN
6-phosphogluconate dehydrogenase | Homo sapiens	8	0.9999	CHEMBL3404	P52209	SINGLE PROTEIN
78 kDa glucose-regulated protein | Homo sapiens	12	0.9999	CHEMBL1781865	P11021	SINGLE PROTEIN
7-dehydrocholesterol reductase | Homo sapiens	3	1	CHEMBL2169735	Q9UBM7	SINGLE PROTEIN
Acetylcholine receptor alpha1/beta1/delta/gamma | Homo sapiens	25	0.9497	CHEMBL1907588	Q07001, P11230, P02708, P07510	PROTEIN COMPLEX
Acetylcholine receptor protein alpha chain | Homo sapiens	12	0.9187	CHEMBL4808	P02708	SINGLE PROTEIN
Acetylcholinesterase | Homo sapiens	1321	0.9818	CHEMBL220	P22303	SINGLE PROTEIN
Acetyl-CoA carboxylase 1 | Homo sapiens	181	0.9951	CHEMBL3351	Q13085	SINGLE PROTEIN
Acetyl-CoA carboxylase 2 | Homo sapiens	326	0.9994	CHEMBL4829	O00763	SINGLE PROTEIN
Acidic fibroblast growth factor | Homo sapiens	9	0.9999	CHEMBL2120	P05230	SINGLE PROTEIN
Acrosin | Homo sapiens	13	1	CHEMBL2738	P10323	SINGLE PROTEIN
Activating transcription factor 1 | Homo sapiens	16	1	CHEMBL3255	P18846	SINGLE PROTEIN
Activin receptor type-1 | Homo sapiens	142	0.9333	CHEMBL5903	Q04771	SINGLE PROTEIN
Activin receptor type-1B | Homo sapiens	158	0.8805	CHEMBL5310	P36896	SINGLE PROTEIN
Activin receptor type-2B | Homo sapiens	18	0.9058	CHEMBL5466	Q13705	SINGLE PROTEIN
Acyl coenzyme A:cholesterol acyltransferase | Homo sapiens	178	0.9993	CHEMBL2265	P23141	SINGLE PROTEIN
Acyl coenzyme A:cholesterol acyltransferase 1 | Homo sapiens	190	0.9894	CHEMBL2782	P35610	SINGLE PROTEIN
Acyl coenzyme A:cholesterol acyltransferase 2 | Homo sapiens	99	0.9831	CHEMBL4465	O75908	SINGLE PROTEIN
Acyl-CoA desaturase | Homo sapiens	360	0.9988	CHEMBL5555	O00767	SINGLE PROTEIN
Acyl-protein thioesterase 2 | Homo sapiens	6	0.9187	CHEMBL1932891	O95372	SINGLE PROTEIN
ADAM10 | Homo sapiens	115	0.9966	CHEMBL5028	O14672	SINGLE PROTEIN
ADAM12 | Homo sapiens	5	0.9707	CHEMBL5030	O43184	SINGLE PROTEIN
ADAM17 | Homo sapiens	1313	0.9989	CHEMBL3706	P78536	SINGLE PROTEIN
ADAM9 | Homo sapiens	33	0.9949	CHEMBL5982	Q13443	SINGLE PROTEIN
ADAMTS1 | Homo sapiens	4	0.9977	CHEMBL5133	Q9UHI8	SINGLE PROTEIN
ADAMTS4 | Homo sapiens	187	0.9892	CHEMBL2318	O75173	SINGLE PROTEIN
ADAMTS5 | Homo sapiens	356	0.9968	CHEMBL2285	Q9UNA0	SINGLE PROTEIN
Adaptor-associated kinase | Homo sapiens	43	0.9532	CHEMBL3830	Q2M2I8	SINGLE PROTEIN
Adenosine A1 receptor | Homo sapiens	2837	0.9875	CHEMBL226	P30542	SINGLE PROTEIN
Adenosine A2a receptor | Homo sapiens	3077	0.9851	CHEMBL251	P29274	SINGLE PROTEIN
Adenosine A2b receptor | Homo sapiens	1497	0.9933	CHEMBL255	P29275	SINGLE PROTEIN
Adenosine A3 receptor | Homo sapiens	2648	0.9793	CHEMBL256	P0DMS8	SINGLE PROTEIN
Adenosine deaminase | Homo sapiens	39	0.9991	CHEMBL1910	P00813	SINGLE PROTEIN
Adenosine kinase | Homo sapiens	362	0.9994	CHEMBL3589	P55263	SINGLE PROTEIN
Adenosylhomocysteinase | Homo sapiens	68	0.9999	CHEMBL2664	P23526	SINGLE PROTEIN
Adenylosuccinate synthetase 2 | Homo sapiens	3	1	CHEMBL4875	P30520	SINGLE PROTEIN
Advanced glycosylation end product-specific receptor | Homo sapiens	12	0.9999	CHEMBL2176846	Q15109	SINGLE PROTEIN
AICAR transformylase | Homo sapiens	16	0.9404	CHEMBL2518	P31939	SINGLE PROTEIN
Alcohol dehydrogenase alpha chain | Homo sapiens	10	0.9997	CHEMBL1970	P07327	SINGLE PROTEIN
Alcohol dehydrogenase beta chain | Homo sapiens	4	1	CHEMBL3284	P00325	SINGLE PROTEIN
Alcohol dehydrogenase gamma chain | Homo sapiens	4	1	CHEMBL3285	P00326	SINGLE PROTEIN
Aldehyde dehydrogenase | Homo sapiens	34	0.9921	CHEMBL1935	P05091	SINGLE PROTEIN
Aldehyde dehydrogenase dimeric NADP-preferring | Homo sapiens	27	0.9999	CHEMBL3578	P30838	SINGLE PROTEIN
Aldehyde oxidase | Homo sapiens	11	0.9522	CHEMBL3257	Q06278	SINGLE PROTEIN
Aldehyde reductase | Homo sapiens	22	0.9979	CHEMBL2246	P14550	SINGLE PROTEIN
Aldo-keto reductase family 1 member B10 | Homo sapiens	64	0.9901	CHEMBL5983	O60218	SINGLE PROTEIN
Aldo-keto reductase family 1 member C1 | Homo sapiens	35	0.9776	CHEMBL5905	Q04828	SINGLE PROTEIN
Aldo-keto reductase family 1 member C2 | Homo sapiens	89	0.9929	CHEMBL5847	P52895	SINGLE PROTEIN
Aldo-keto reductase family 1 member C4 | Homo sapiens	7	0.9301	CHEMBL4999	P17516	SINGLE PROTEIN
Aldo-keto-reductase family 1 member C3 | Homo sapiens	302	0.9925	CHEMBL4681	P42330	SINGLE PROTEIN
Aldose reductase | Homo sapiens	565	0.9967	CHEMBL1900	P15121	SINGLE PROTEIN
ALK tyrosine kinase receptor | Homo sapiens	745	0.947	CHEMBL4247	Q9UM73	SINGLE PROTEIN
Alkaline phosphatase placental-like | Homo sapiens	91	0.8799	CHEMBL3402	P10696	SINGLE PROTEIN
Alkaline phosphatase, tissue-nonspecific isozyme | Homo sapiens	211	0.9638	CHEMBL5979	P05186	SINGLE PROTEIN
Alpha-1,3-mannosyl-glycoprotein 2-beta-N-acetylglucosaminyltransferase | Homo sapiens	6	1	CHEMBL2375207	P26572	SINGLE PROTEIN
Alpha-1,6-mannosyl-glycoprotein 2-beta-N-acetylglucosaminyltransferase | Homo sapiens	19	1	CHEMBL2321630	Q10469	SINGLE PROTEIN
Alpha-1a adrenergic receptor | Homo sapiens	979	0.9872	CHEMBL229	P35348	SINGLE PROTEIN
Alpha-1b adrenergic receptor | Homo sapiens	730	0.9905	CHEMBL232	P35368	SINGLE PROTEIN
Alpha-1d adrenergic receptor | Homo sapiens	668	0.9849	CHEMBL223	P25100	SINGLE PROTEIN
Alpha-2a adrenergic receptor | Homo sapiens	567	0.9676	CHEMBL1867	P08913	SINGLE PROTEIN
Alpha-2b adrenergic receptor | Homo sapiens	336	0.9567	CHEMBL1942	P18089	SINGLE PROTEIN
Alpha-2c adrenergic receptor | Homo sapiens	445	0.9699	CHEMBL1916	P18825	SINGLE PROTEIN
Alpha-ketoglutarate-dependent dioxygenase alkB homolog 3 | Homo sapiens	35	1	CHEMBL3112376	Q96Q83	SINGLE PROTEIN
Alpha-ketoglutarate-dependent dioxygenase FTO | Homo sapiens	5	0.9995	CHEMBL2331065	Q9C0B1	SINGLE PROTEIN
Alpha-L-fucosidase I | Homo sapiens	45	0.9978	CHEMBL4176	P04066	SINGLE PROTEIN
Alpha-mannosidase 2A1 | Homo sapiens	3	1	CHEMBL4056	Q16706	SINGLE PROTEIN
Alpha-synuclein | Homo sapiens	34	0.9411	CHEMBL6152	P37840	SINGLE PROTEIN
Amiloride-sensitive cation channel 3 | Homo sapiens	36	0.9848	CHEMBL5368	Q9UHC3	SINGLE PROTEIN
Amiloride-sensitive sodium channel alpha-subunit | Homo sapiens	35	1	CHEMBL1791	P37088	SINGLE PROTEIN
Amine oxidase, copper containing | Homo sapiens	86	0.9986	CHEMBL3437	Q16853	SINGLE PROTEIN
Aminopeptidase A | Homo sapiens	29	0.9999	CHEMBL3439	Q07075	SINGLE PROTEIN
Aminopeptidase B | Homo sapiens	6	1	CHEMBL2432	Q9H4A4	SINGLE PROTEIN
Aminopeptidase N | Homo sapiens	87	0.9971	CHEMBL1907	P15144	SINGLE PROTEIN
AMP deaminase 2 | Homo sapiens	18	1	CHEMBL2997	Q01433	SINGLE PROTEIN
AMP deaminase 3 | Homo sapiens	42	0.9999	CHEMBL2912	Q01432	SINGLE PROTEIN
AMP-activated protein kinase (AMPK) alpha-1/beta-1/gamma-1 | Homo sapiens	105	0.8602	CHEMBL2111345	Q9Y478, P54619, Q13131	PROTEIN COMPLEX
AMP-activated protein kinase, alpha-1 subunit | Homo sapiens	295	0.932	CHEMBL4045	Q13131	SINGLE PROTEIN
AMP-activated protein kinase, alpha-2 subunit | Homo sapiens	19	0.9122	CHEMBL2116	P54646	SINGLE PROTEIN
AMP-activated protein kinase, beta-1 subunit | Homo sapiens	12	0.8871	CHEMBL3847	Q9Y478	SINGLE PROTEIN
Amphiregulin | Homo sapiens	5	1	CHEMBL3731	P15514	SINGLE PROTEIN
AMPK alpha2/beta1/gamma1 | Homo sapiens	14	0.9994	CHEMBL3038455	P54646, P54619, Q9Y478	PROTEIN COMPLEX
Anandamide amidohydrolase | Homo sapiens	668	0.9933	CHEMBL2243	O00519	SINGLE PROTEIN
Androgen Receptor | Homo sapiens	1238	0.9949	CHEMBL1871	P10275	SINGLE PROTEIN
Angiotensin II type 2 (AT-2) receptor | Homo sapiens	343	0.9985	CHEMBL4607	P50052	SINGLE PROTEIN
Angiotensin-converting enzyme | Homo sapiens	438	0.9969	CHEMBL1808	P12821	SINGLE PROTEIN
Angiotensin-converting enzyme 2 | Homo sapiens	47	0.9997	CHEMBL3736	Q9BYF1	SINGLE PROTEIN
Ankyrin repeat and protein kinase domain-containing protein 1 | Homo sapiens	22	0.9323	CHEMBL5547	Q8NFD2	SINGLE PROTEIN
Anoctamin-1 | Homo sapiens	11	1	CHEMBL2046267	Q5XXA6	SINGLE PROTEIN
Anti-estrogen binding site (AEBS) | Homo sapiens	11	0.9768	CHEMBL612409	Q15125, Q9UBM7	PROTEIN COMPLEX
Apolipoprotein B-100 | Homo sapiens	42	1	CHEMBL4549	P04114	SINGLE PROTEIN
Apoptosis regulator Bcl-2 | Homo sapiens	410	0.989	CHEMBL4860	P10415	SINGLE PROTEIN
Apoptosis regulator Bcl-W | Homo sapiens	18	0.9171	CHEMBL4677	Q92843	SINGLE PROTEIN
Apoptosis regulator Bcl-X | Homo sapiens	350	0.9944	CHEMBL4625	Q07817	SINGLE PROTEIN
Apoptotic protease-activating factor 1 | Homo sapiens	171	0.9228	CHEMBL1795093	O14727	SINGLE PROTEIN
Appetite-regulating hormone | Homo sapiens	39	1	CHEMBL1921664	Q9UBU3	SINGLE PROTEIN
Arachidonate 12-lipoxygenase | Homo sapiens	660	0.8558	CHEMBL3687	P18054	SINGLE PROTEIN
Arachidonate 15-lipoxygenase, type II | Homo sapiens	6	0.9078	CHEMBL2457	O15296	SINGLE PROTEIN
Arachidonate 5-lipoxygenase | Homo sapiens	1279	0.985	CHEMBL215	P09917	SINGLE PROTEIN
Arginase-1 | Homo sapiens	40	1	CHEMBL1075097	P05089	SINGLE PROTEIN
Arginase-2, mitochondrial | Homo sapiens	40	1	CHEMBL1795148	P78540	SINGLE PROTEIN
Aryl hydrocarbon receptor | Homo sapiens	161	0.9237	CHEMBL3201	P35869	SINGLE PROTEIN
Arylamine N-acetyltransferase 1 | Homo sapiens	11	1	CHEMBL5101	P18440	SINGLE PROTEIN
Asparagine synthetase | Homo sapiens	3	1	CHEMBL3120	P08243	SINGLE PROTEIN
Aspartyl aminopeptidase | Homo sapiens	4	1	CHEMBL2761	Q9ULA0	SINGLE PROTEIN
ATP-binding cassette sub-family G member 2 | Homo sapiens	254	0.9666	CHEMBL5393	Q9UNQ0	SINGLE PROTEIN
ATP-citrate synthase | Homo sapiens	28	1	CHEMBL3720	P53396	SINGLE PROTEIN
ATP-sensitive inward rectifier potassium channel 1 | Homo sapiens	62	0.9998	CHEMBL1293292	P48048	SINGLE PROTEIN
Atrial natriuretic factor | Homo sapiens	11	0.9988	CHEMBL1293193	P01160	SINGLE PROTEIN
Atrial natriuretic peptide receptor A | Homo sapiens	8	0.9325	CHEMBL1988	P16066	SINGLE PROTEIN
Atrial natriuretic peptide receptor C | Homo sapiens	8	1	CHEMBL2247	P17342	SINGLE PROTEIN
Autotaxin | Homo sapiens	158	0.9577	CHEMBL3691	Q13822	SINGLE PROTEIN
Axin-2 | Homo sapiens	4	0.9706	CHEMBL1255167	Q9Y2T1	SINGLE PROTEIN
Baculoviral IAP repeat-containing protein 2 | Homo sapiens	114	0.9997	CHEMBL5462	Q13490	SINGLE PROTEIN
Baculoviral IAP repeat-containing protein 3 | Homo sapiens	46	0.9997	CHEMBL5335	Q13489	SINGLE PROTEIN
Baculoviral IAP repeat-containing protein 5 | Homo sapiens	24	0.9881	CHEMBL5989	O15392	SINGLE PROTEIN
Baculoviral IAP repeat-containing protein 8 | Homo sapiens	5	1	CHEMBL5851	Q96P09	SINGLE PROTEIN
Basic fibroblast growth factor | Homo sapiens	6	1	CHEMBL3107	P09038	SINGLE PROTEIN
Bcl2-antagonist of cell death (BAD) | Homo sapiens	49	0.9759	CHEMBL3817	Q92934	SINGLE PROTEIN
Bcl-2-related protein A1 | Homo sapiens	40	0.9843	CHEMBL6044	Q16548	SINGLE PROTEIN
Beta amyloid A4 protein | Homo sapiens	231	0.9717	CHEMBL2487	P05067	SINGLE PROTEIN
Beta secretase 2 | Homo sapiens	384	0.9942	CHEMBL2525	Q9Y5Z0	SINGLE PROTEIN
Beta-1 adrenergic receptor | Homo sapiens	895	0.9921	CHEMBL213	P08588	SINGLE PROTEIN
Beta-1,4-mannosyl-glycoprotein 4-beta-N-acetylglucosaminyltransferase | Homo sapiens	4	1	CHEMBL2375206	Q09327	SINGLE PROTEIN
Beta-2 adrenergic receptor | Homo sapiens	997	0.9483	CHEMBL210	P07550	SINGLE PROTEIN
Beta-3 adrenergic receptor | Homo sapiens	1099	0.9958	CHEMBL246	P13945	SINGLE PROTEIN
Beta-chymotrypsin | Homo sapiens	58	0.9738	CHEMBL4796	P17538	SINGLE PROTEIN
Beta-galactosidase | Homo sapiens	5	0.9997	CHEMBL2522	P16278	SINGLE PROTEIN
Beta-glucocerebrosidase | Homo sapiens	244	0.9689	CHEMBL2179	P04062	SINGLE PROTEIN
Beta-glucosidase | Homo sapiens	7	1	CHEMBL3761	Q9HCG7	SINGLE PROTEIN
Beta-glucuronidase | Homo sapiens	4	1	CHEMBL2728	P08236	SINGLE PROTEIN
Betaine--homocysteine S-methyltransferase 1 | Homo sapiens	11	0.9999	CHEMBL4328	Q93088	SINGLE PROTEIN
Beta-secretase 1 | Homo sapiens	2349	0.9893	CHEMBL4822	P56817	SINGLE PROTEIN
Bifunctional protein NCOAT | Homo sapiens	7	1	CHEMBL5921	O60502	SINGLE PROTEIN
Bile acid receptor FXR | Homo sapiens	439	0.9891	CHEMBL2047	Q96RI1	SINGLE PROTEIN
Bile acid transporter | Homo sapiens	12	0.994	CHEMBL5287	Q14973	SINGLE PROTEIN
Bis(5'-adenosyl)-triphosphatase | Homo sapiens	3	1	CHEMBL1795151	P49789	SINGLE PROTEIN
BMP-2-inducible protein kinase | Homo sapiens	37	0.9643	CHEMBL4522	Q9NSY1	SINGLE PROTEIN
Bombesin receptor subtype-3 | Homo sapiens	227	0.9987	CHEMBL4080	P32247	SINGLE PROTEIN
Bone morphogenetic protein 1 | Homo sapiens	337	0.9999	CHEMBL3898	P13497	SINGLE PROTEIN
Bone morphogenetic protein 4 | Homo sapiens	20	1	CHEMBL5350	P12644	SINGLE PROTEIN
Bone morphogenetic protein receptor type-1A | Homo sapiens	15	0.8985	CHEMBL5275	P36894	SINGLE PROTEIN
Bone morphogenetic protein receptor type-1B | Homo sapiens	36	0.9356	CHEMBL5476	O00238	SINGLE PROTEIN
Bone morphogenetic protein receptor type-2 | Homo sapiens	27	0.944	CHEMBL5467	Q13873	SINGLE PROTEIN
BR serine/threonine-protein kinase 1 | Homo sapiens	323	0.9162	CHEMBL5650	Q8TDC3	SINGLE PROTEIN
BR serine/threonine-protein kinase 2 | Homo sapiens	128	0.8559	CHEMBL4574	Q8IWQ3	SINGLE PROTEIN
Bradykinin B1 receptor | Homo sapiens	612	0.9963	CHEMBL4308	P46663	SINGLE PROTEIN
Bradykinin B2 receptor | Homo sapiens	235	0.9971	CHEMBL3157	P30411	SINGLE PROTEIN
Brain adenylate cyclase 1 | Homo sapiens	45	1	CHEMBL2899	Q08828	SINGLE PROTEIN
Branched-chain-amino-acid transferase | Homo sapiens	10	1	CHEMBL4679	P54687	SINGLE PROTEIN
Breakpoint cluster region protein | Homo sapiens	3	1	CHEMBL5146	P11274	SINGLE PROTEIN
Breast cancer type 1 susceptibility protein | Homo sapiens	59	0.8962	CHEMBL5990	P38398	SINGLE PROTEIN
Bromodomain-containing protein 2 | Homo sapiens	64	0.9997	CHEMBL1293289	P25440	SINGLE PROTEIN
Bromodomain-containing protein 3 | Homo sapiens	69	0.9995	CHEMBL1795186	Q15059	SINGLE PROTEIN
Bromodomain-containing protein 4 | Homo sapiens	175	0.9974	CHEMBL1163125	O60885	SINGLE PROTEIN
Bromodomain-containing protein 9 | Homo sapiens	9	1	CHEMBL3108640	Q9H8M2	SINGLE PROTEIN
Butyrylcholinesterase | Homo sapiens	626	0.9912	CHEMBL1914	P06276	SINGLE PROTEIN
C3a anaphylatoxin chemotactic receptor | Homo sapiens	83	0.9998	CHEMBL4761	Q16581	SINGLE PROTEIN
C5a anaphylatoxin chemotactic receptor | Homo sapiens	216	0.9988	CHEMBL2373	P21730	SINGLE PROTEIN
Calcitonin gene-related peptide 1 | Homo sapiens	12	0.9645	CHEMBL5293	P06881	SINGLE PROTEIN
Calcitonin gene-related peptide type 1 receptor | Homo sapiens	571	0.9996	CHEMBL3798	Q16602	SINGLE PROTEIN
Calcitonin-gene-related peptide receptor, CALCRL/RAMP1 | Homo sapiens	62	0.9994	CHEMBL2107838	O60894, Q16602	PROTEIN COMPLEX
Calcium sensing receptor | Homo sapiens	410	0.9992	CHEMBL1878	P41180	SINGLE PROTEIN
Calcium-activated potassium channel subunit alpha-1 | Homo sapiens	43	0.9987	CHEMBL4304	Q12791	SINGLE PROTEIN
Calcium-independent phospholipase A2 | Homo sapiens	3	1	CHEMBL3213	O60733	SINGLE PROTEIN
Calmodulin | Homo sapiens	6	0.911	CHEMBL6093	P62158	SINGLE PROTEIN
Calpain 1 | Homo sapiens	503	0.9973	CHEMBL3891	P07384	SINGLE PROTEIN
Calpain 2 | Homo sapiens	145	0.9999	CHEMBL2382	P17655	SINGLE PROTEIN
CaM kinase I alpha | Homo sapiens	215	0.8905	CHEMBL2493	Q14012	SINGLE PROTEIN
CaM kinase I delta | Homo sapiens	219	0.8578	CHEMBL5073	Q8IU85	SINGLE PROTEIN
CaM kinase I gamma | Homo sapiens	19	0.9524	CHEMBL5258	Q96NX5	SINGLE PROTEIN
CaM kinase II alpha | Homo sapiens	93	0.8849	CHEMBL4147	Q9UQM7	SINGLE PROTEIN
CaM kinase II beta | Homo sapiens	322	0.9106	CHEMBL4121	Q13554	SINGLE PROTEIN
CaM kinase II delta | Homo sapiens	423	0.9315	CHEMBL2801	Q13557	SINGLE PROTEIN
CaM kinase II gamma | Homo sapiens	316	0.9169	CHEMBL3829	Q13555	SINGLE PROTEIN
CaM kinase IV | Homo sapiens	151	0.8716	CHEMBL2494	Q16566	SINGLE PROTEIN
CaM-kinase kinase alpha | Homo sapiens	25	0.9112	CHEMBL5256	Q8N5S9	SINGLE PROTEIN
CaM-kinase kinase beta | Homo sapiens	46	0.9377	CHEMBL5284	Q96RR4	SINGLE PROTEIN
cAMP-dependent protein kinase alpha-catalytic subunit | Homo sapiens	544	0.9385	CHEMBL4101	P17612	SINGLE PROTEIN
Cannabinoid CB1 receptor | Homo sapiens	2771	0.9837	CHEMBL218	P21554	SINGLE PROTEIN
Cannabinoid CB2 receptor | Homo sapiens	3140	0.9912	CHEMBL253	P34972	SINGLE PROTEIN
Carbonic anhydrase I | Homo sapiens	2298	0.9924	CHEMBL261	P00915	SINGLE PROTEIN
Carbonic anhydrase II | Homo sapiens	2934	0.9931	CHEMBL205	P00918	SINGLE PROTEIN
Carbonic anhydrase III | Homo sapiens	51	0.9403	CHEMBL2885	P07451	SINGLE PROTEIN
Carbonic anhydrase IV | Homo sapiens	205	0.9795	CHEMBL3729	P22748	SINGLE PROTEIN
Carbonic anhydrase IX | Homo sapiens	1448	0.9934	CHEMBL3594	Q16790	SINGLE PROTEIN
Carbonic anhydrase VA | Homo sapiens	187	0.9832	CHEMBL4789	P35218	SINGLE PROTEIN
Carbonic anhydrase VB | Homo sapiens	142	0.9871	CHEMBL3969	Q9Y2D0	SINGLE PROTEIN
Carbonic anhydrase VI | Homo sapiens	176	0.9798	CHEMBL3025	P23280	SINGLE PROTEIN
Carbonic anhydrase VII | Homo sapiens	397	0.9908	CHEMBL2326	P43166	SINGLE PROTEIN
Carbonic anhydrase XII | Homo sapiens	1074	0.9935	CHEMBL3242	O43570	SINGLE PROTEIN
Carbonic anhydrase XIII | Homo sapiens	168	0.989	CHEMBL3912	Q8N1Q1	SINGLE PROTEIN
Carbonic anhydrase XIV | Homo sapiens	354	0.9908	CHEMBL3510	Q9ULX7	SINGLE PROTEIN
Carbonyl reductase [NADPH] 1 | Homo sapiens	9	0.9901	CHEMBL5586	P16152	SINGLE PROTEIN
Carboxylesterase 2 | Homo sapiens	89	0.9957	CHEMBL3180	O00748	SINGLE PROTEIN
Carboxypeptidase A1 | Homo sapiens	29	0.9999	CHEMBL2088	P15085	SINGLE PROTEIN
Carboxypeptidase B | Homo sapiens	36	0.981	CHEMBL2552	P15086	SINGLE PROTEIN
Carboxypeptidase B2 isoform A | Homo sapiens	74	0.9999	CHEMBL3419	Q96IY4	SINGLE PROTEIN
Carboxypeptidase N, catalytic subunit | Homo sapiens	11	1	CHEMBL4713	P15169	SINGLE PROTEIN
Carboxy-terminal domain RNA polymerase II polypeptide A small phosphatase 1 | Homo sapiens	691	0.9121	CHEMBL1795098	Q9GZU7	SINGLE PROTEIN
Carnitine palmitoyltransferase 2 | Homo sapiens	8	0.898	CHEMBL3238	P23786	SINGLE PROTEIN
Casein kinase I alpha | Homo sapiens	336	0.9603	CHEMBL2793	P48729	SINGLE PROTEIN
Casein kinase I delta | Homo sapiens	506	0.9416	CHEMBL2828	P48730	SINGLE PROTEIN
Casein kinase I epsilon | Homo sapiens	56	0.9258	CHEMBL4937	P49674	SINGLE PROTEIN
Casein kinase I gamma 1 | Homo sapiens	333	0.9254	CHEMBL2426	Q9HCP0	SINGLE PROTEIN
Casein kinase I gamma 2 | Homo sapiens	378	0.9372	CHEMBL2543	P78368	SINGLE PROTEIN
Casein kinase I isoform alpha-like | Homo sapiens	20	0.9485	CHEMBL5520	Q8N752	SINGLE PROTEIN
Casein kinase I isoform gamma-3 | Homo sapiens	273	0.9236	CHEMBL5084	Q9Y6M4	SINGLE PROTEIN
Casein kinase II alpha (prime) | Homo sapiens	196	0.8922	CHEMBL4070	P19784	SINGLE PROTEIN
Casein kinase II alpha | Homo sapiens	358	0.9556	CHEMBL3629	P68400	SINGLE PROTEIN
Caspase-1 | Homo sapiens	1125	0.9574	CHEMBL4801	P29466	SINGLE PROTEIN
Caspase-10 | Homo sapiens	6	0.9961	CHEMBL5037	Q92851	SINGLE PROTEIN
Caspase-2 | Homo sapiens	29	0.9986	CHEMBL4884	P42575	SINGLE PROTEIN
Caspase-3 | Homo sapiens	921	0.9676	CHEMBL2334	P42574	SINGLE PROTEIN
Caspase-4 | Homo sapiens	9	0.8849	CHEMBL2226	P49662	SINGLE PROTEIN
Caspase-5 | Homo sapiens	3	0.9914	CHEMBL3131	P51878	SINGLE PROTEIN
Caspase-6 | Homo sapiens	108	0.999	CHEMBL3308	P55212	SINGLE PROTEIN
Caspase-7 | Homo sapiens	866	0.9658	CHEMBL3468	P55210	SINGLE PROTEIN
Caspase-8 | Homo sapiens	199	0.9965	CHEMBL3776	Q14790	SINGLE PROTEIN
Caspase-9 | Homo sapiens	19	0.999	CHEMBL2273	P55211	SINGLE PROTEIN
Cat eye syndrome critical region protein 2 | Homo sapiens	6	1	CHEMBL3108639	Q9BXF3	SINGLE PROTEIN
Catechol O-methyltransferase | Homo sapiens	11	1	CHEMBL2023	P21964	SINGLE PROTEIN
Cathepsin B | Homo sapiens	688	0.9917	CHEMBL4072	P07858	SINGLE PROTEIN
Cathepsin D | Homo sapiens	818	0.9923	CHEMBL2581	P07339	SINGLE PROTEIN
Cathepsin E | Homo sapiens	52	0.9847	CHEMBL3092	P14091	SINGLE PROTEIN
Cathepsin F | Homo sapiens	28	0.9944	CHEMBL2517	Q9UBX1	SINGLE PROTEIN
Cathepsin G | Homo sapiens	104	0.9743	CHEMBL4071	P08311	SINGLE PROTEIN
Cathepsin H | Homo sapiens	20	0.9558	CHEMBL2225	P09668	SINGLE PROTEIN
Cathepsin K | Homo sapiens	1311	0.996	CHEMBL268	P43235	SINGLE PROTEIN
Cathepsin L | Homo sapiens	917	0.9925	CHEMBL3837	P07711	SINGLE PROTEIN
Cathepsin L2 | Homo sapiens	105	0.996	CHEMBL3272	O60911	SINGLE PROTEIN
Cathepsin S | Homo sapiens	1384	0.9978	CHEMBL2954	P25774	SINGLE PROTEIN
Cathepsin Z | Homo sapiens	4	0.9999	CHEMBL4160	Q9UBR2	SINGLE PROTEIN
C-C chemokine receptor type 1 | Homo sapiens	534	0.9929	CHEMBL2413	P32246	SINGLE PROTEIN
C-C chemokine receptor type 2 | Homo sapiens	1162	0.9952	CHEMBL4015	P41597	SINGLE PROTEIN
C-C chemokine receptor type 3 | Homo sapiens	982	0.9953	CHEMBL3473	P51677	SINGLE PROTEIN
C-C chemokine receptor type 4 | Homo sapiens	260	0.9934	CHEMBL2414	P51679	SINGLE PROTEIN
C-C chemokine receptor type 5 | Homo sapiens	1593	0.995	CHEMBL274	P51681	SINGLE PROTEIN
C-C chemokine receptor type 8 | Homo sapiens	167	0.9994	CHEMBL4596	P51685	SINGLE PROTEIN
C-C motif chemokine 2 | Homo sapiens	25	0.9899	CHEMBL1649052	P13500	SINGLE PROTEIN
C-C motif chemokine 5 | Homo sapiens	27	1	CHEMBL1275217	P13501	SINGLE PROTEIN
CD22 | Homo sapiens	19	1	CHEMBL3218	P20273	SINGLE PROTEIN
CDC7/DBF4 (Cell division cycle 7-related protein kinase/Activator of S phase kinase) | Homo sapiens	57	1	CHEMBL2111377	O00311, Q9UBU7	PROTEIN COMPLEX
CDGSH iron-sulfur domain-containing protein 1 | Homo sapiens	11	0.9995	CHEMBL1795168	Q9NZ45	SINGLE PROTEIN
CDK2/Cyclin A | Homo sapiens	88	0.975	CHEMBL3038469	P24941, P20248	PROTEIN COMPLEX
CDK3/cyclin E | Homo sapiens	109	0.861	CHEMBL3038471	Q00526, P24864	PROTEIN COMPLEX
CDK6/cyclin D1 | Homo sapiens	23	0.9484	CHEMBL2111455	Q00534, P24385	PROTEIN COMPLEX
CDK6/cyclin D3 | Homo sapiens	131	0.8738	CHEMBL2111448	Q00534, P30281	PROTEIN COMPLEX
CDK9/cyclin T1 | Homo sapiens	249	0.9342	CHEMBL2111389	O60563, P50750	PROTEIN COMPLEX
Cell division control protein 42 homolog | Homo sapiens	7	0.8663	CHEMBL6088	P60953	SINGLE PROTEIN
Cell division cycle 2-like protein kinase 6 | Homo sapiens	52	0.9198	CHEMBL6002	Q9BWU1	SINGLE PROTEIN
Cell division cycle 7-related protein kinase | Homo sapiens	514	0.9824	CHEMBL5443	O00311	SINGLE PROTEIN
Cell division protein kinase 8 | Homo sapiens	229	0.9165	CHEMBL5719	P49336	SINGLE PROTEIN
Cellular tumor antigen p53 | Homo sapiens	12	0.955	CHEMBL4096	P04637	SINGLE PROTEIN
Centromere-associated protein E | Homo sapiens	15	1	CHEMBL5870	Q02224	SINGLE PROTEIN
Ceramide glucosyltransferase | Homo sapiens	47	0.9967	CHEMBL2063	Q16739	SINGLE PROTEIN
cGMP-dependent protein kinase 1 beta | Homo sapiens	285	0.9132	CHEMBL4273	Q13976	SINGLE PROTEIN
cGMP-dependent protein kinase 2 | Homo sapiens	102	0.9723	CHEMBL2896	Q13237	SINGLE PROTEIN
Chaperone activity of bc1 complex-like, mitochondrial | Homo sapiens	19	0.9706	CHEMBL5550	Q8NI60	SINGLE PROTEIN
Cholecystokinin A receptor | Homo sapiens	244	0.9894	CHEMBL1901	P32238	SINGLE PROTEIN
Cholecystokinin B receptor | Homo sapiens	794	0.9976	CHEMBL298	P32239	SINGLE PROTEIN
Cholesterol esterase | Homo sapiens	5	1	CHEMBL3219	P19835	SINGLE PROTEIN
Cholesteryl ester transfer protein | Homo sapiens	497	0.9973	CHEMBL3572	P11597	SINGLE PROTEIN
Chymase | Homo sapiens	327	0.9975	CHEMBL4068	P23946	SINGLE PROTEIN
Chymotrypsin C | Homo sapiens	68	0.9439	CHEMBL2386	Q99895	SINGLE PROTEIN
Chymotrypsin-like protease CTRL-1 | Homo sapiens	4	1	CHEMBL4873	P40313	SINGLE PROTEIN
Citron Rho-interacting kinase | Homo sapiens	37	0.898	CHEMBL5579	O14578	SINGLE PROTEIN
c-Jun N-terminal kinase 1 | Homo sapiens	1169	0.9596	CHEMBL2276	P45983	SINGLE PROTEIN
c-Jun N-terminal kinase 2 | Homo sapiens	865	0.9501	CHEMBL4179	P45984	SINGLE PROTEIN
c-Jun N-terminal kinase 3 | Homo sapiens	773	0.9519	CHEMBL2637	P53779	SINGLE PROTEIN
Coagulation factor III | Homo sapiens	72	0.9845	CHEMBL4081	P13726	SINGLE PROTEIN
Coagulation factor IX | Homo sapiens	140	0.9935	CHEMBL2016	P00740	SINGLE PROTEIN
Coagulation factor V | Homo sapiens	6	0.8761	CHEMBL3618	P12259	SINGLE PROTEIN
Coagulation factor VII | Homo sapiens	295	0.9967	CHEMBL3991	P08709	SINGLE PROTEIN
Coagulation factor VII/tissue factor | Homo sapiens	220	0.9999	CHEMBL2095194	P08709, P13726	PROTEIN COMPLEX
Coagulation factor X | Homo sapiens	3857	0.9957	CHEMBL244	P00742	SINGLE PROTEIN
Coagulation factor XI | Homo sapiens	97	0.9979	CHEMBL2820	P03951	SINGLE PROTEIN
Coagulation factor XII | Homo sapiens	6	0.9954	CHEMBL2821	P00748	SINGLE PROTEIN
Coagulation factor XIII | Homo sapiens	75	1	CHEMBL4530	P00488	SINGLE PROTEIN
Complement C1r | Homo sapiens	32	1	CHEMBL4611	P00736	SINGLE PROTEIN
Complement C1s | Homo sapiens	86	0.9977	CHEMBL3913	P09871	SINGLE PROTEIN
Complement factor B | Homo sapiens	6	1	CHEMBL5731	P00751	SINGLE PROTEIN
Complement factor D | Homo sapiens	6	1	CHEMBL2176771	P00746	SINGLE PROTEIN
Corticotropin releasing factor receptor 1 | Homo sapiens	1439	0.9997	CHEMBL1800	P34998	SINGLE PROTEIN
CREB-binding protein | Homo sapiens	87	0.949	CHEMBL5747	Q92793	SINGLE PROTEIN
C-X3-C chemokine receptor 1 | Homo sapiens	46	1	CHEMBL4843	P49238	SINGLE PROTEIN
C-X-C chemokine receptor type 3 | Homo sapiens	689	0.9985	CHEMBL4441	P49682	SINGLE PROTEIN
C-X-C chemokine receptor type 4 | Homo sapiens	151	0.9884	CHEMBL2107	P61073	SINGLE PROTEIN
C-X-C chemokine receptor type 7 | Homo sapiens	45	0.9576	CHEMBL2010631	P25106	SINGLE PROTEIN
Cyclic AMP-responsive element-binding protein 1 | Homo sapiens	4	1	CHEMBL5587	P16220	SINGLE PROTEIN
Cyclin A2 | Homo sapiens	6	0.8715	CHEMBL2582	P20248	SINGLE PROTEIN
Cyclin-dependent kinase 1 | Homo sapiens	1003	0.9759	CHEMBL308	P06493	SINGLE PROTEIN
Cyclin-dependent kinase 1/cyclin B | Homo sapiens	497	0.9619	CHEMBL2094127	O95067, P14635, P06493, Q8WWL7	PROTEIN COMPLEX
Cyclin-dependent kinase 1/cyclin B1 | Homo sapiens	219	0.9807	CHEMBL1907602	P14635, P06493	PROTEIN COMPLEX
Cyclin-dependent kinase 10 | Homo sapiens	4	0.9365	CHEMBL1795191	Q15131	SINGLE PROTEIN
Cyclin-dependent kinase 2 | Homo sapiens	1442	0.9787	CHEMBL301	P24941	SINGLE PROTEIN
Cyclin-dependent kinase 2/cyclin A | Homo sapiens	928	0.9664	CHEMBL2094128	P20248, P78396, P24941	PROTEIN COMPLEX
Cyclin-dependent kinase 2/cyclin E | Homo sapiens	664	0.9691	CHEMBL2094126	P24864, O96020, P24941	PROTEIN COMPLEX
Cyclin-dependent kinase 2/cyclin E1 | Homo sapiens	277	0.9771	CHEMBL1907605	P24941, P24864	PROTEIN COMPLEX
Cyclin-dependent kinase 2-associated protein 1 | Homo sapiens	16	1	CHEMBL5578	O14519	SINGLE PROTEIN
Cyclin-dependent kinase 4 | Homo sapiens	364	0.9883	CHEMBL331	P11802	SINGLE PROTEIN
Cyclin-dependent kinase 4/cyclin D | Homo sapiens	131	0.9945	CHEMBL2095942	P30279, P11802, P30281, P24385	PROTEIN COMPLEX
Cyclin-dependent kinase 4/cyclin D1 | Homo sapiens	492	0.9883	CHEMBL1907601	P11802, P24385	PROTEIN COMPLEX
Cyclin-dependent kinase 5 | Homo sapiens	508	0.9591	CHEMBL4036	Q00535	SINGLE PROTEIN
Cyclin-dependent kinase 5 regulatory subunit 1 | Homo sapiens	3	0.9999	CHEMBL2783	Q15078	SINGLE PROTEIN
Cyclin-dependent kinase 5/CDK5 activator 1 | Homo sapiens	963	0.9721	CHEMBL1907600	Q00535, Q15078	PROTEIN COMPLEX
Cyclin-dependent kinase 6 | Homo sapiens	15	0.9204	CHEMBL2508	Q00534	SINGLE PROTEIN
Cyclin-dependent kinase 7 | Homo sapiens	261	0.9393	CHEMBL3055	P50613	SINGLE PROTEIN
Cyclin-dependent kinase 7/ cyclin H | Homo sapiens	227	0.9125	CHEMBL2111288	P51946, P50613	PROTEIN COMPLEX
Cyclin-dependent kinase 9 | Homo sapiens	228	0.9337	CHEMBL3116	P50750	SINGLE PROTEIN
Cyclin-dependent kinase-like 1 | Homo sapiens	7	0.9831	CHEMBL5789	Q00532	SINGLE PROTEIN
Cyclin-dependent kinase-like 2 | Homo sapiens	22	0.9439	CHEMBL5728	Q92772	SINGLE PROTEIN
Cyclooxygenase-1 | Homo sapiens	675	0.9852	CHEMBL221	P23219	SINGLE PROTEIN
Cyclooxygenase-2 | Homo sapiens	2054	0.9864	CHEMBL230	P35354	SINGLE PROTEIN
Cyclophilin A | Homo sapiens	68	0.9942	CHEMBL1949	P62937	SINGLE PROTEIN
Cyclophilin B | Homo sapiens	6	1	CHEMBL2075	P23284	SINGLE PROTEIN
Cysteine protease ATG4B | Homo sapiens	119	0.8724	CHEMBL1741221	Q9Y4P1	SINGLE PROTEIN
Cysteinyl leukotriene receptor 1 | Homo sapiens	110	0.9952	CHEMBL1798	Q9Y271	SINGLE PROTEIN
Cystic fibrosis transmembrane conductance regulator | Homo sapiens	101	0.995	CHEMBL4051	P13569	SINGLE PROTEIN
Cystinyl aminopeptidase | Homo sapiens	63	0.9996	CHEMBL2693	Q9UIQ6	SINGLE PROTEIN
Cytidine deaminase | Homo sapiens	6	1	CHEMBL4502	P32320	SINGLE PROTEIN
Cytochrome b-245 heavy chain | Homo sapiens	6	0.9999	CHEMBL1287627	P04839	SINGLE PROTEIN
Cytochrome P450 11B1 | Homo sapiens	433	0.9984	CHEMBL1908	P15538	SINGLE PROTEIN
Cytochrome P450 11B2 | Homo sapiens	457	0.9991	CHEMBL2722	P19099	SINGLE PROTEIN
Cytochrome P450 17A1 | Homo sapiens	304	0.9985	CHEMBL3522	P05093	SINGLE PROTEIN
Cytochrome P450 19A1 | Homo sapiens	1009	0.9945	CHEMBL1978	P11511	SINGLE PROTEIN
Cytochrome P450 1A1 | Homo sapiens	76	0.9771	CHEMBL2231	P04798	SINGLE PROTEIN
Cytochrome P450 1B1 | Homo sapiens	68	0.9979	CHEMBL4878	Q16678	SINGLE PROTEIN
Cytochrome P450 24A1 | Homo sapiens	18	0.9971	CHEMBL4521	Q07973	SINGLE PROTEIN
Cytochrome P450 26A1 | Homo sapiens	98	1	CHEMBL5141	O43174	SINGLE PROTEIN
Cytochrome P450 2A6 | Homo sapiens	77	0.9981	CHEMBL5282	P11509	SINGLE PROTEIN
Cytochrome P450 2B6 | Homo sapiens	62	0.9483	CHEMBL4729	P20813	SINGLE PROTEIN
Cytochrome P450 2C18 | Homo sapiens	11	1	CHEMBL2408	P33260	SINGLE PROTEIN
Cytochrome P450 2C8 | Homo sapiens	63	0.9121	CHEMBL3721	P10632	SINGLE PROTEIN
Cytochrome P450 2E1 | Homo sapiens	18	0.9984	CHEMBL5281	P05181	SINGLE PROTEIN
Cytochrome P450 2J2 | Homo sapiens	19	0.998	CHEMBL3491	P51589	SINGLE PROTEIN
Cytochrome P450 3A5 | Homo sapiens	12	0.8946	CHEMBL3019	P20815	SINGLE PROTEIN
Cytochrome P450 51 | Homo sapiens	16	0.9997	CHEMBL3849	Q16850	SINGLE PROTEIN
Cytosolic phospholipase A2 | Homo sapiens	196	0.999	CHEMBL3816	P47712	SINGLE PROTEIN
Cytosolic phospholipase A2 gamma | Homo sapiens	3	0.9777	CHEMBL4834	Q9UP65	SINGLE PROTEIN
D-amino-acid oxidase | Homo sapiens	88	0.9996	CHEMBL5485	P14920	SINGLE PROTEIN
Death-associated protein kinase 1 | Homo sapiens	168	0.8814	CHEMBL2558	P53355	SINGLE PROTEIN
Death-associated protein kinase 2 | Homo sapiens	154	0.8793	CHEMBL3123	Q9UIK4	SINGLE PROTEIN
Death-associated protein kinase 3 | Homo sapiens	485	0.925	CHEMBL2468	O43293	SINGLE PROTEIN
Delta opioid receptor | Homo sapiens	2213	0.9891	CHEMBL236	P41143	SINGLE PROTEIN
Deoxycytidine kinase | Homo sapiens	89	1	CHEMBL2447	P27707	SINGLE PROTEIN
Diacylglycerol O-acyltransferase 1 | Homo sapiens	444	0.9993	CHEMBL6009	O75907	SINGLE PROTEIN
Diamine oxidase | Homo sapiens	5	1	CHEMBL2118	P19801	SINGLE PROTEIN
Dickkopf-related protein 1 | Homo sapiens	6	1	CHEMBL6024	O94907	SINGLE PROTEIN
Dihydrofolate reductase | Homo sapiens	600	0.9983	CHEMBL202	P00374	SINGLE PROTEIN
Dihydroorotase | Homo sapiens	5	0.9839	CHEMBL3093	P27708	SINGLE PROTEIN
Dihydroorotate dehydrogenase | Homo sapiens	237	0.9963	CHEMBL1966	Q02127	SINGLE PROTEIN
Dihydropteridine reductase | Homo sapiens	10	0.9999	CHEMBL3730	P09417	SINGLE PROTEIN
Dihydropyrimidine dehydrogenase | Homo sapiens	6	0.9977	CHEMBL3172	Q12882	SINGLE PROTEIN
Dipeptidyl peptidase I | Homo sapiens	64	0.9989	CHEMBL2252	P53634	SINGLE PROTEIN
Dipeptidyl peptidase II | Homo sapiens	347	0.9989	CHEMBL3976	Q9UHL4	SINGLE PROTEIN
Dipeptidyl peptidase IV | Homo sapiens	2181	0.9984	CHEMBL284	P27487	SINGLE PROTEIN
Dipeptidyl peptidase IX | Homo sapiens	325	0.9994	CHEMBL4793	Q86TI2	SINGLE PROTEIN
Dipeptidyl peptidase VIII | Homo sapiens	405	0.999	CHEMBL4657	Q6V1X1	SINGLE PROTEIN
Discoidin domain-containing receptor 2 | Homo sapiens	185	0.883	CHEMBL5122	Q16832	SINGLE PROTEIN
Disintegrin and metalloproteinase domain-containing protein 33 | Homo sapiens	3	0.9945	CHEMBL6121	Q9BZ11	SINGLE PROTEIN
Disks large homolog 4 | Homo sapiens	15	1	CHEMBL5666	P78352	SINGLE PROTEIN
DNA (cytosine-5)-methyltransferase 1 | Homo sapiens	165	0.9072	CHEMBL1993	P26358	SINGLE PROTEIN
DNA (cytosine-5)-methyltransferase 3B | Homo sapiens	16	1	CHEMBL6095	Q9UBC3	SINGLE PROTEIN
DNA dC->dU-editing enzyme APOBEC-3G | Homo sapiens	466	0.925	CHEMBL1741217	Q9HC16	SINGLE PROTEIN
DNA excision repair protein ERCC-5 | Homo sapiens	45	1	CHEMBL4736	P28715	SINGLE PROTEIN
DNA polymerase alpha subunit | Homo sapiens	29	0.971	CHEMBL1828	P09884	SINGLE PROTEIN
DNA polymerase gamma subunit 1 | Homo sapiens	5	0.9242	CHEMBL2732	P54098	SINGLE PROTEIN
DNA repair protein RAD51 homolog 1 | Homo sapiens	13	1	CHEMBL2034807	Q06609	SINGLE PROTEIN
DNA repair protein RAD52 homolog | Homo sapiens	208	0.964	CHEMBL2362978	P43351	SINGLE PROTEIN
DNA topoisomerase I | Homo sapiens	203	0.9963	CHEMBL1781	P11387	SINGLE PROTEIN
DNA topoisomerase II alpha | Homo sapiens	60	0.977	CHEMBL1806	P11388	SINGLE PROTEIN
DNA-dependent protein kinase | Homo sapiens	578	0.997	CHEMBL3142	P78527	SINGLE PROTEIN
Dopamine beta-hydroxylase | Homo sapiens	9	1	CHEMBL3102	P09172	SINGLE PROTEIN
Dopamine D1 receptor | Homo sapiens	576	0.9808	CHEMBL2056	P21728	SINGLE PROTEIN
Dopamine D2 receptor | Homo sapiens	3297	0.9844	CHEMBL217	P14416	SINGLE PROTEIN
Dopamine D3 receptor | Homo sapiens	2132	0.9819	CHEMBL234	P35462	SINGLE PROTEIN
Dopamine D4 receptor | Homo sapiens	1491	0.9875	CHEMBL219	P21917	SINGLE PROTEIN
Dopamine D5 receptor | Homo sapiens	135	0.9954	CHEMBL1850	P21918	SINGLE PROTEIN
Dopamine transporter | Homo sapiens	1626	0.98	CHEMBL238	Q01959	SINGLE PROTEIN
Dual specificity mitogen-activated protein kinase kinase 1 | Homo sapiens	735	0.9515	CHEMBL3587	Q02750	SINGLE PROTEIN
Dual specificity mitogen-activated protein kinase kinase 2 | Homo sapiens	151	0.9203	CHEMBL2964	P36507	SINGLE PROTEIN
Dual specificity mitogen-activated protein kinase kinase 3 | Homo sapiens	28	0.9219	CHEMBL2109	P46734	SINGLE PROTEIN
Dual specificity mitogen-activated protein kinase kinase 4 | Homo sapiens	29	0.8932	CHEMBL2897	P45985	SINGLE PROTEIN
Dual specificity mitogen-activated protein kinase kinase 5 | Homo sapiens	56	0.9364	CHEMBL4948	Q13163	SINGLE PROTEIN
Dual specificity mitogen-activated protein kinase kinase 6 | Homo sapiens	135	0.8655	CHEMBL2171	P52564	SINGLE PROTEIN
Dual specificity mitogen-activated protein kinase kinase 7 | Homo sapiens	140	0.8899	CHEMBL3530	O14733	SINGLE PROTEIN
Dual specificity phosphatase 22 | Homo sapiens	14	1	CHEMBL3924	Q9NRW4	SINGLE PROTEIN
Dual specificity phosphatase Cdc25A | Homo sapiens	96	0.9836	CHEMBL3775	P30304	SINGLE PROTEIN
Dual specificity phosphatase Cdc25B | Homo sapiens	204	0.9951	CHEMBL4804	P30305	SINGLE PROTEIN
Dual specificity phosphatase Cdc25C | Homo sapiens	18	0.9335	CHEMBL2378	P30307	SINGLE PROTEIN
Dual specificity protein kinase CLK2 | Homo sapiens	627	0.9369	CHEMBL4225	P49760	SINGLE PROTEIN
Dual specificity protein kinase CLK3 | Homo sapiens	155	0.8784	CHEMBL4226	P49761	SINGLE PROTEIN
Dual specificity protein kinase CLK4 | Homo sapiens	1007	0.9562	CHEMBL4203	Q9HAZ1	SINGLE PROTEIN
Dual specificity protein kinase TTK | Homo sapiens	181	0.9844	CHEMBL3983	P33981	SINGLE PROTEIN
Dual specificity protein phosphatase 1 | Homo sapiens	5	1	CHEMBL6026	P28562	SINGLE PROTEIN
Dual specificity protein phosphatase 3 | Homo sapiens	303	0.9196	CHEMBL2635	P51452	SINGLE PROTEIN
Dual specificity testis-specific protein kinase 1 | Homo sapiens	25	0.9202	CHEMBL5604	Q15569	SINGLE PROTEIN
Dual specificity testis-specific protein kinase 2 | Homo sapiens	6	1	CHEMBL2069163	Q96S53	SINGLE PROTEIN
Dual specificity tyrosine-phosphorylation-regulated kinase 1B | Homo sapiens	284	0.936	CHEMBL5543	Q9Y463	SINGLE PROTEIN
Dual specificity tyrosine-phosphorylation-regulated kinase 4 | Homo sapiens	89	0.9682	CHEMBL1075115	Q9NR20	SINGLE PROTEIN
Dual specificty protein kinase CLK1 | Homo sapiens	266	0.9432	CHEMBL4224	P49759	SINGLE PROTEIN
Dual-specificity tyrosine-phosphorylation regulated kinase 1A | Homo sapiens	726	0.9536	CHEMBL2292	Q13627	SINGLE PROTEIN
Dual-specificity tyrosine-phosphorylation regulated kinase 2 | Homo sapiens	202	0.8934	CHEMBL4376	Q92630	SINGLE PROTEIN
Dual-specificity tyrosine-phosphorylation regulated kinase 3 | Homo sapiens	219	0.9568	CHEMBL4575	O43781	SINGLE PROTEIN
dUTP pyrophosphatase | Homo sapiens	62	0.9999	CHEMBL5203	P33316	SINGLE PROTEIN
Dynamin-1 | Homo sapiens	15	1	CHEMBL4958	Q05193	SINGLE PROTEIN
Dynamin-2 | Homo sapiens	5	1	CHEMBL5812	P50570	SINGLE PROTEIN
Egl nine homolog 1 | Homo sapiens	216	0.9996	CHEMBL5697	Q9GZT9	SINGLE PROTEIN
Egl nine homolog 3 | Homo sapiens	76	0.9996	CHEMBL5705	Q9H6Z9	SINGLE PROTEIN
Elastase 1 | Homo sapiens	16	0.9941	CHEMBL3000	Q9UNI1	SINGLE PROTEIN
ELAV-like protein 1 | Homo sapiens	3	0.999	CHEMBL1250379	Q15717	SINGLE PROTEIN
Elongation factor 1-alpha 1 | Homo sapiens	3	1	CHEMBL1795120	P68104	SINGLE PROTEIN
Elongation factor 1-alpha 2 | Homo sapiens	3	1	CHEMBL1795122	Q05639	SINGLE PROTEIN
Elongation of very long chain fatty acids protein 3 | Homo sapiens	9	0.8968	CHEMBL5791	Q9HB03	SINGLE PROTEIN
Elongation of very long chain fatty acids protein 6 | Homo sapiens	97	1	CHEMBL5704	Q9H5J4	SINGLE PROTEIN
Endoplasmic reticulum aminopeptidase 1 | Homo sapiens	3	1	CHEMBL5939	Q9NZ08	SINGLE PROTEIN
Endoplasmic reticulum mannosyl-oligosaccharide 1,2-alpha-mannosidase | Homo sapiens	11	1	CHEMBL2308	Q9UKM7	SINGLE PROTEIN
Endoplasmin | Homo sapiens	7	0.8649	CHEMBL1075323	P14625	SINGLE PROTEIN
Endothelial lipase | Homo sapiens	46	0.9871	CHEMBL5080	Q9Y5X9	SINGLE PROTEIN
Endothelial PAS domain-containing protein 1 | Homo sapiens	28	0.9516	CHEMBL1744522	Q99814	SINGLE PROTEIN
Endothelin receptor ET-A | Homo sapiens	1174	0.9972	CHEMBL252	P25101	SINGLE PROTEIN
Endothelin receptor ET-B | Homo sapiens	750	0.9982	CHEMBL1785	P24530	SINGLE PROTEIN
Endothelin-converting enzyme 1 | Homo sapiens	238	0.9927	CHEMBL4791	P42892	SINGLE PROTEIN
Ephrin type-A receptor 1 | Homo sapiens	149	0.8561	CHEMBL5810	P21709	SINGLE PROTEIN
Ephrin type-A receptor 2 | Homo sapiens	295	0.9054	CHEMBL2068	P29317	SINGLE PROTEIN
Ephrin type-A receptor 3 | Homo sapiens	168	0.8587	CHEMBL4954	P29320	SINGLE PROTEIN
Ephrin type-A receptor 4 | Homo sapiens	170	0.8786	CHEMBL3988	P54764	SINGLE PROTEIN
Ephrin type-A receptor 5 | Homo sapiens	153	0.8625	CHEMBL3987	P54756	SINGLE PROTEIN
Ephrin type-A receptor 6 | Homo sapiens	37	0.9194	CHEMBL4526	Q9UF33	SINGLE PROTEIN
Ephrin type-A receptor 7 | Homo sapiens	149	0.8605	CHEMBL4602	Q15375	SINGLE PROTEIN
Ephrin type-A receptor 8 | Homo sapiens	162	0.8713	CHEMBL4134	P29322	SINGLE PROTEIN
Ephrin type-B receptor 1 | Homo sapiens	155	0.8578	CHEMBL5072	P54762	SINGLE PROTEIN
Ephrin type-B receptor 2 | Homo sapiens	153	0.8625	CHEMBL3290	P29323	SINGLE PROTEIN
Ephrin type-B receptor 3 | Homo sapiens	182	0.8905	CHEMBL4901	P54753	SINGLE PROTEIN
Ephrin type-B receptor 4 | Homo sapiens	446	0.9434	CHEMBL5147	P54760	SINGLE PROTEIN
Ephrin type-B receptor 6 | Homo sapiens	42	0.9209	CHEMBL5836	O15197	SINGLE PROTEIN
Epidermal growth factor receptor erbB1 | Homo sapiens	3257	0.971	CHEMBL203	P00533	SINGLE PROTEIN
Epithelial discoidin domain-containing receptor 1 | Homo sapiens	75	0.9548	CHEMBL5319	Q08345	SINGLE PROTEIN
Epoxide hydratase | Homo sapiens	1170	0.9951	CHEMBL2409	P34913	SINGLE PROTEIN
Epoxide hydrolase 1 | Homo sapiens	33	0.9767	CHEMBL1968	P07099	SINGLE PROTEIN
Equilibrative nucleoside transporter 1 | Homo sapiens	184	0.9938	CHEMBL1997	Q99808	SINGLE PROTEIN
Estradiol 17-beta-dehydrogenase 1 | Homo sapiens	319	0.9936	CHEMBL3181	P14061	SINGLE PROTEIN
Estradiol 17-beta-dehydrogenase 2 | Homo sapiens	269	0.9973	CHEMBL2789	P37059	SINGLE PROTEIN
Estradiol 17-beta-dehydrogenase 3 | Homo sapiens	157	0.9994	CHEMBL4234	P37058	SINGLE PROTEIN
Estrogen receptor alpha | Homo sapiens	1464	0.9652	CHEMBL206	P03372	SINGLE PROTEIN
Estrogen receptor beta | Homo sapiens	1409	0.9585	CHEMBL242	Q92731	SINGLE PROTEIN
Estrogen-related receptor alpha | Homo sapiens	110	0.9989	CHEMBL3429	P11474	SINGLE PROTEIN
Estrogen-related receptor beta | Homo sapiens	31	0.9894	CHEMBL3751	O95718	SINGLE PROTEIN
Estrogen-related receptor gamma | Homo sapiens	18	0.9576	CHEMBL4245	P62508	SINGLE PROTEIN
Eukaryotic initiation factor 4A-I | Homo sapiens	25	1	CHEMBL2052028	P60842	SINGLE PROTEIN
Eukaryotic translation initation factor | Homo sapiens	18	0.9708	CHEMBL4848	P06730	SINGLE PROTEIN
Eukaryotic translation initiation factor 2-alpha kinase 1 | Homo sapiens	41	0.9773	CHEMBL6029	Q9BQI3	SINGLE PROTEIN
Eukaryotic translation initiation factor 2-alpha kinase 3 | Homo sapiens	70	0.9999	CHEMBL6030	Q9NZJ5	SINGLE PROTEIN
Eukaryotic translation initiation factor 2-alpha kinase 4 | Homo sapiens	28	0.9068	CHEMBL5358	Q9P2K8	SINGLE PROTEIN
Eukaryotic translation initiation factor 4H | Homo sapiens	27	0.9347	CHEMBL1293274	Q15056	SINGLE PROTEIN
Excitatory amino acid transporter 1 | Homo sapiens	49	0.9998	CHEMBL3085	P43003	SINGLE PROTEIN
Excitatory amino acid transporter 2 | Homo sapiens	43	0.9997	CHEMBL4973	P43004	SINGLE PROTEIN
Excitatory amino acid transporter 3 | Homo sapiens	39	0.9997	CHEMBL2721	P43005	SINGLE PROTEIN
Ezrin | Homo sapiens	6	1	CHEMBL1932896	P15311	SINGLE PROTEIN
FAD-linked sulfhydryl oxidase ALR | Homo sapiens	1169	0.9131	CHEMBL1741189	P55789	SINGLE PROTEIN
Farnesyl diphosphate synthase | Homo sapiens	141	0.9974	CHEMBL1782	P14324	SINGLE PROTEIN
Fatty acid binding protein adipocyte | Homo sapiens	67	0.9949	CHEMBL2083	P15090	SINGLE PROTEIN
Fatty acid binding protein epidermal | Homo sapiens	14	0.9909	CHEMBL3674	Q01469	SINGLE PROTEIN
Fatty acid binding protein intestinal | Homo sapiens	4	0.9486	CHEMBL4879	P12104	SINGLE PROTEIN
Fatty acid binding protein muscle | Homo sapiens	25	0.9971	CHEMBL3344	P05413	SINGLE PROTEIN
Fatty acid synthase | Homo sapiens	64	0.975	CHEMBL4158	P49327	SINGLE PROTEIN
Fatty acid transport protein 4 | Homo sapiens	20	1	CHEMBL4327	Q6P1M0	SINGLE PROTEIN
Fibroblast activation protein alpha | Homo sapiens	114	0.9995	CHEMBL4683	Q12884	SINGLE PROTEIN
Fibroblast growth factor receptor 1 | Homo sapiens	1013	0.9553	CHEMBL3650	P11362	SINGLE PROTEIN
Fibroblast growth factor receptor 2 | Homo sapiens	188	0.885	CHEMBL4142	P21802	SINGLE PROTEIN
Fibroblast growth factor receptor 3 | Homo sapiens	282	0.9155	CHEMBL2742	P22607	SINGLE PROTEIN
Fibroblast growth factor receptor 4 | Homo sapiens	170	0.8851	CHEMBL3973	P22455	SINGLE PROTEIN
FK506 binding protein 12 | Homo sapiens	1377	0.9679	CHEMBL2301	Q8QGU2	SINGLE PROTEIN
FK506 binding protein 4 | Homo sapiens	14	0.9887	CHEMBL4050	Q02790	SINGLE PROTEIN
FK506-binding protein 1A | Homo sapiens	375	0.9993	CHEMBL1902	P62942	SINGLE PROTEIN
Flap endonuclease 1 | Homo sapiens	40	1	CHEMBL5027	P39748	SINGLE PROTEIN
Focal adhesion kinase 1 | Homo sapiens	565	0.9423	CHEMBL2695	Q05397	SINGLE PROTEIN
Folate receptor alpha | Homo sapiens	6	1	CHEMBL2121	P15328	SINGLE PROTEIN
Folate transporter 1 | Homo sapiens	6	0.9999	CHEMBL4833	P41440	SINGLE PROTEIN
Follicle stimulating hormone receptor | Homo sapiens	39	0.9998	CHEMBL2024	P23945	SINGLE PROTEIN
Folylpoly-gamma-glutamate synthetase | Homo sapiens	21	0.9999	CHEMBL3171	Q05932	SINGLE PROTEIN
Formyl peptide receptor 1 | Homo sapiens	107	0.9893	CHEMBL3359	P21462	SINGLE PROTEIN
Free fatty acid receptor 1 | Homo sapiens	404	0.9979	CHEMBL4422	O14842	SINGLE PROTEIN
Free fatty acid receptor 2 | Homo sapiens	41	1	CHEMBL5493	O15552	SINGLE PROTEIN
Fructose-1,6-bisphosphatase | Homo sapiens	285	0.9995	CHEMBL3975	P09467	SINGLE PROTEIN
Fucosyltransferase 6 | Homo sapiens	5	1	CHEMBL4443	P51993	SINGLE PROTEIN
Furin | Homo sapiens	109	0.9998	CHEMBL2611	P09958	SINGLE PROTEIN
G protein-coupled receptor 44 | Homo sapiens	1223	0.9992	CHEMBL5071	Q9Y5Y4	SINGLE PROTEIN
G protein-coupled receptor kinase 4 | Homo sapiens	27	0.9282	CHEMBL5861	P32298	SINGLE PROTEIN
G protein-coupled receptor kinase 5 | Homo sapiens	272	0.8904	CHEMBL5678	P34947	SINGLE PROTEIN
G protein-coupled receptor kinase 6 | Homo sapiens	150	0.8814	CHEMBL6144	P43250	SINGLE PROTEIN
G protein-coupled receptor kinase 7 | Homo sapiens	152	0.8665	CHEMBL1075133	Q8WTQ7	SINGLE PROTEIN
GABA A receptor alpha-1/beta-1/gamma-2 | Homo sapiens	3	0.9364	CHEMBL2111392	P14867, P18507, P18505	PROTEIN COMPLEX
GABA A receptor alpha-2/beta-2/gamma-2 | Homo sapiens	48	0.9833	CHEMBL2111413	P18507, P47870, P47869	PROTEIN COMPLEX
GABA A receptor alpha-3/beta-2/gamma-2 | Homo sapiens	23	0.9933	CHEMBL2111339	P18507, P34903, P47870	PROTEIN COMPLEX
GABA A receptor alpha-4/beta-3/gamma-2 | Homo sapiens	39	0.9997	CHEMBL2111366	P18507, P48169, P28472	PROTEIN COMPLEX
GABA A receptor alpha-6/beta-2/gamma-2 | Homo sapiens	10	0.9998	CHEMBL2111370	P18507, P47870, Q16445	PROTEIN COMPLEX
GABA receptor alpha-1 subunit | Homo sapiens	88	0.9767	CHEMBL1962	P14867	SINGLE PROTEIN
GABA receptor alpha-2 subunit | Homo sapiens	56	0.9911	CHEMBL4956	P47869	SINGLE PROTEIN
GABA receptor alpha-3 subunit | Homo sapiens	39	0.9833	CHEMBL3026	P34903	SINGLE PROTEIN
GABA receptor alpha-4 subunit | Homo sapiens	7	0.8859	CHEMBL2472	P48169	SINGLE PROTEIN
GABA receptor alpha-5 subunit | Homo sapiens	67	0.9896	CHEMBL5112	P31644	SINGLE PROTEIN
GABA receptor alpha-6 subunit | Homo sapiens	9	0.9269	CHEMBL2579	Q16445	SINGLE PROTEIN
GABA receptor beta-3 subunit | Homo sapiens	17	0.9901	CHEMBL1847	P28472	SINGLE PROTEIN
GABA receptor rho-1 subunit | Homo sapiens	10	0.993	CHEMBL3561	P24046	SINGLE PROTEIN
GABA transporter 1 | Homo sapiens	43	0.9822	CHEMBL1903	P30531	SINGLE PROTEIN
GABA transporter 3 | Homo sapiens	3	0.9867	CHEMBL5208	P48066	SINGLE PROTEIN
GABA-A receptor alpha-1/beta-2/gamma-2 | Homo sapiens	58	0.9628	CHEMBL2095172	P18507, P47870, P14867	PROTEIN COMPLEX
GABA-A receptor alpha-1/beta-3/gamma-2 | Homo sapiens	527	0.9954	CHEMBL2094121	P14867, P28472, P18507	PROTEIN COMPLEX
GABA-A receptor alpha-2/beta-3/gamma-2 | Homo sapiens	469	0.9971	CHEMBL2094130	P18507, P28472, P47869	PROTEIN COMPLEX
GABA-A receptor alpha-3/beta-3/gamma-2 | Homo sapiens	575	0.998	CHEMBL2094120	P18507, P28472, P34903	PROTEIN COMPLEX
GABA-A receptor alpha-5/beta-3/gamma-2 | Homo sapiens	594	0.9985	CHEMBL2094122	P31644, P28472, P18507	PROTEIN COMPLEX
GABA-A receptor alpha-6/beta-3/gamma-2 | Homo sapiens	95	0.9833	CHEMBL2095190	Q16445, P28472, P18507	PROTEIN COMPLEX
GABA-A receptor GABA-A site (alpha1/beta2 interface) | Homo sapiens	5	1	CHEMBL1907597	P47870, P14867	PROTEIN COMPLEX
GABA-B receptor | Homo sapiens	17	0.9937	CHEMBL2111463	Q9UBS5, O75899	PROTEIN COMPLEX
GABA-B receptor 1 | Homo sapiens	8	0.9955	CHEMBL2064	Q9UBS5	SINGLE PROTEIN
Galactokinase | Homo sapiens	39	0.9796	CHEMBL1293257	P51570	SINGLE PROTEIN
Galanin receptor 1 | Homo sapiens	39	0.998	CHEMBL4894	P47211	SINGLE PROTEIN
Galanin receptor 2 | Homo sapiens	40	0.9323	CHEMBL3176	O43603	SINGLE PROTEIN
Galectin-1 | Homo sapiens	8	0.9711	CHEMBL4915	P09382	SINGLE PROTEIN
Galectin-3 | Homo sapiens	32	1	CHEMBL4531	P17931	SINGLE PROTEIN
Galectin-4 | Homo sapiens	3	1	CHEMBL1671608	P56470	SINGLE PROTEIN
Galectin-7 | Homo sapiens	12	1	CHEMBL5008	P47929	SINGLE PROTEIN
Galectin-9 | Homo sapiens	16	1	CHEMBL5474	O00182	SINGLE PROTEIN
Gamma-glutamylcysteine synthetase | Homo sapiens	3	0.9999	CHEMBL4055	P48506	SINGLE PROTEIN
Gamma-secretase | Homo sapiens	211	0.9999	CHEMBL2094135	Q8WW43, Q92542, Q96BI3, P49768, Q9NZ42, P49810	PROTEIN COMPLEX
GAR transformylase | Homo sapiens	55	0.9826	CHEMBL3972	P22102	SINGLE PROTEIN
Gastric inhibitory polypeptide | Homo sapiens	7	1	CHEMBL5571	P09681	SINGLE PROTEIN
Gastric inhibitory polypeptide receptor | Homo sapiens	100	0.9999	CHEMBL4383	P48546	SINGLE PROTEIN
Gastrin releasing peptide receptor | Homo sapiens	26	0.9987	CHEMBL4959	P30550	SINGLE PROTEIN
Geranylgeranyl pyrophosphate synthetase | Homo sapiens	19	0.9999	CHEMBL4769	O95749	SINGLE PROTEIN
Geranylgeranyl transferase type I | Homo sapiens	301	0.9957	CHEMBL2095164	P49354, P53609	PROTEIN COMPLEX
Geranylgeranyl transferase type I beta subunit | Homo sapiens	56	0.9999	CHEMBL4135	P53609	SINGLE PROTEIN
Ghrelin receptor | Homo sapiens	1009	0.9966	CHEMBL4616	Q92847	SINGLE PROTEIN
Glucagon | Homo sapiens	6	1	CHEMBL5736	P01275	SINGLE PROTEIN
Glucagon receptor | Homo sapiens	573	0.9973	CHEMBL1985	P47871	SINGLE PROTEIN
Glucagon-like peptide 1 receptor | Homo sapiens	44	0.9992	CHEMBL1784	P43220	SINGLE PROTEIN
Glucocorticoid receptor | Homo sapiens	1750	0.9971	CHEMBL2034	P04150	SINGLE PROTEIN
Glucokinase regulatory protein | Homo sapiens	20	1	CHEMBL1075152	Q14397	SINGLE PROTEIN
Glucose transporter | Homo sapiens	11	0.986	CHEMBL2535	P11166	SINGLE PROTEIN
Glucose-6-phosphatase | Homo sapiens	12	1	CHEMBL2282	P35575	SINGLE PROTEIN
Glucose-6-phosphate 1-dehydrogenase | Homo sapiens	21	0.9949	CHEMBL5347	P11413	SINGLE PROTEIN
Glucose-dependent insulinotropic receptor | Homo sapiens	542	0.9986	CHEMBL5652	Q8TDV5	SINGLE PROTEIN
Glutamate (NMDA) receptor subunit zeta 1 | Homo sapiens	68	0.9856	CHEMBL2015	Q05586	SINGLE PROTEIN
Glutamate [NMDA] receptor subunit epsilon 2 | Homo sapiens	111	0.9969	CHEMBL1904	Q13224	SINGLE PROTEIN
Glutamate carboxypeptidase II | Homo sapiens	145	0.9979	CHEMBL1892	Q04609	SINGLE PROTEIN
Glutamate NMDA receptor GRIN1/GRIN2A | Homo sapiens	40	0.9984	CHEMBL1907604	Q05586, Q12879	PROTEIN COMPLEX
Glutamate NMDA receptor GRIN1/GRIN2B | Homo sapiens	152	0.9969	CHEMBL1907603	Q13224, Q05586	PROTEIN COMPLEX
Glutamate receptor ionotropic kainate 1 | Homo sapiens	105	0.9964	CHEMBL1918	P39086	SINGLE PROTEIN
Glutamate receptor ionotropic kainate 2 | Homo sapiens	68	0.9997	CHEMBL3683	Q13002	SINGLE PROTEIN
Glutamate receptor ionotropic kainate 3 | Homo sapiens	14	0.9969	CHEMBL3684	Q13003	SINGLE PROTEIN
Glutamate receptor ionotropic kainate 5 | Homo sapiens	18	0.9982	CHEMBL2675	Q16478	SINGLE PROTEIN
Glutamate receptor ionotropic, AMPA 1 | Homo sapiens	42	0.9845	CHEMBL2009	P42261	SINGLE PROTEIN
Glutamate receptor ionotropic, AMPA 2 | Homo sapiens	134	0.9958	CHEMBL4016	P42262	SINGLE PROTEIN
Glutamate receptor ionotropic, AMPA 3 | Homo sapiens	14	0.974	CHEMBL3595	P42263	SINGLE PROTEIN
Glutamate receptor ionotropic, AMPA 4 | Homo sapiens	86	0.9952	CHEMBL3190	P48058	SINGLE PROTEIN
Glutaminase kidney isoform, mitochondrial | Homo sapiens	11	1	CHEMBL2146302	O94925	SINGLE PROTEIN
Glutamine synthetase | Homo sapiens	9	0.9827	CHEMBL4612	P15104	SINGLE PROTEIN
Glutaminyl-peptide cyclotransferase | Homo sapiens	146	0.9999	CHEMBL4508	Q16769	SINGLE PROTEIN
Glutathione S-transferase A1 | Homo sapiens	9	0.9964	CHEMBL3409	P08263	SINGLE PROTEIN
Glutathione S-transferase A2 | Homo sapiens	3	0.9732	CHEMBL2241	P09210	SINGLE PROTEIN
Glutathione S-transferase Pi | Homo sapiens	45	0.9906	CHEMBL3902	P09211	SINGLE PROTEIN
Glyceraldehyde-3-phosphate dehydrogenase liver | Homo sapiens	57	0.8591	CHEMBL2284	P04406	SINGLE PROTEIN
Glycine receptor subunit alpha-1 | Homo sapiens	16	0.9529	CHEMBL5845	P23415	SINGLE PROTEIN
Glycine receptor subunit alpha-2 | Homo sapiens	11	0.9928	CHEMBL5871	P23416	SINGLE PROTEIN
Glycine receptor subunit alpha-3 | Homo sapiens	4	0.9864	CHEMBL1075092	O75311	SINGLE PROTEIN
Glycine transporter 1 | Homo sapiens	505	0.9959	CHEMBL2337	P48067	SINGLE PROTEIN
Glycine transporter 2 | Homo sapiens	82	0.9994	CHEMBL3060	Q9Y345	SINGLE PROTEIN
Glycogen synthase kinase-3 alpha | Homo sapiens	762	0.9386	CHEMBL2850	P49840	SINGLE PROTEIN
Glycogen synthase kinase-3 beta | Homo sapiens	2274	0.965	CHEMBL262	P49841	SINGLE PROTEIN
Glyoxalase I | Homo sapiens	28	0.9976	CHEMBL2424	Q04760	SINGLE PROTEIN
Gonadotropin-releasing hormone receptor | Homo sapiens	970	0.9983	CHEMBL1855	P30968	SINGLE PROTEIN
G-protein coupled bile acid receptor 1 | Homo sapiens	272	0.9992	CHEMBL5409	Q8TDU6	SINGLE PROTEIN
G-protein coupled estrogen receptor 1 | Homo sapiens	3	0.9306	CHEMBL5872	Q99527	SINGLE PROTEIN
G-protein coupled receptor 120 | Homo sapiens	53	0.9999	CHEMBL5339	Q5NUL3	SINGLE PROTEIN
G-protein coupled receptor 35 | Homo sapiens	163	0.9163	CHEMBL1293267	Q9HC97	SINGLE PROTEIN
G-protein coupled receptor 39 | Homo sapiens	3	0.9988	CHEMBL3091266	O43194	SINGLE PROTEIN
G-protein coupled receptor kinase 2 | Homo sapiens	72	0.9435	CHEMBL4079	P25098	SINGLE PROTEIN
Granzyme B | Homo sapiens	20	1	CHEMBL2316	P10144	SINGLE PROTEIN
Group IID secretory phospholipase A2 | Homo sapiens	14	0.9963	CHEMBL4281	Q9UNK4	SINGLE PROTEIN
Group IIE secretory phospholipase A2 | Homo sapiens	13	1	CHEMBL2154	Q9NZK7	SINGLE PROTEIN
Group IIF secretory phospholipase A2 | Homo sapiens	9	1	CHEMBL4278	Q9BZM2	SINGLE PROTEIN
Group X secretory phospholipase A2 | Homo sapiens	30	0.9931	CHEMBL4342	O15496	SINGLE PROTEIN
Growth factor receptor-bound protein 2 | Homo sapiens	156	0.9971	CHEMBL3663	P62993	SINGLE PROTEIN
Growth factor receptor-bound protein 7 | Homo sapiens	5	1	CHEMBL1649051	Q14451	SINGLE PROTEIN
Guanine deaminase | Homo sapiens	7	0.9999	CHEMBL3129	Q9Y2T3	SINGLE PROTEIN
Heat shock 70 kDa protein 1 | Homo sapiens	17	0.9999	CHEMBL5460	P0DMV8	SINGLE PROTEIN
Heat shock factor protein 1 | Homo sapiens	11	0.9242	CHEMBL5869	Q00613	SINGLE PROTEIN
Heat shock protein 75 kDa, mitochondrial | Homo sapiens	14	0.9913	CHEMBL1075132	Q12931	SINGLE PROTEIN
Heat shock protein HSP 90-alpha | Homo sapiens	1036	0.911	CHEMBL3880	P07900	SINGLE PROTEIN
Heat shock protein HSP 90-beta | Homo sapiens	275	0.9968	CHEMBL4303	P08238	SINGLE PROTEIN
Hematopoietic cell protein-tyrosine phosphatase 70Z-PEP | Homo sapiens	122	0.9712	CHEMBL2889	Q9Y2R2	SINGLE PROTEIN
Hematopoietic prostaglandin D synthase | Homo sapiens	23	0.9323	CHEMBL5879	O60760	SINGLE PROTEIN
Heparanase | Homo sapiens	140	0.9935	CHEMBL3921	Q9Y251	SINGLE PROTEIN
Hepatocyte growth factor | Homo sapiens	4	1	CHEMBL5479	P14210	SINGLE PROTEIN
Hepatocyte growth factor receptor | Homo sapiens	1689	0.962	CHEMBL3717	P08581	SINGLE PROTEIN
Hepatocyte nuclear factor 4-alpha | Homo sapiens	6	1	CHEMBL5398	P41235	SINGLE PROTEIN
HERG | Homo sapiens	3579	0.9451	CHEMBL240	Q12809	SINGLE PROTEIN
Hexokinase type IV | Homo sapiens	500	0.9615	CHEMBL3820	P35557	SINGLE PROTEIN
Histamine H1 receptor | Homo sapiens	892	0.9858	CHEMBL231	P35367	SINGLE PROTEIN
Histamine H2 receptor | Homo sapiens	213	0.9693	CHEMBL1941	P25021	SINGLE PROTEIN
Histamine H3 receptor | Homo sapiens	2417	0.995	CHEMBL264	Q9Y5N1	SINGLE PROTEIN
Histamine H4 receptor | Homo sapiens	680	0.9975	CHEMBL3759	Q9H3N8	SINGLE PROTEIN
Histone acetyltransferase p300 | Homo sapiens	15	0.9041	CHEMBL3784	Q09472	SINGLE PROTEIN
Histone acetyltransferase PCAF | Homo sapiens	41	0.9551	CHEMBL5500	Q92831	SINGLE PROTEIN
Histone deacetylase 1 | Homo sapiens	1557	0.9973	CHEMBL325	Q13547	SINGLE PROTEIN
Histone deacetylase 10 | Homo sapiens	97	0.9982	CHEMBL5103	Q969S8	SINGLE PROTEIN
Histone deacetylase 11 | Homo sapiens	66	0.9964	CHEMBL3310	Q96DB2	SINGLE PROTEIN
Histone deacetylase 2 | Homo sapiens	334	0.9947	CHEMBL1937	Q92769	SINGLE PROTEIN
Histone deacetylase 3 | Homo sapiens	235	0.992	CHEMBL1829	O15379	SINGLE PROTEIN
Histone deacetylase 3/NCoR1 | Homo sapiens	27	0.9986	CHEMBL3038484	O15379, O75376	PROTEIN COMPLEX
Histone deacetylase 3/Nuclear receptor corepressor 2 (HDAC3/NCoR2) | Homo sapiens	58	0.9994	CHEMBL2111363	O15379, Q9Y618	PROTEIN COMPLEX
Histone deacetylase 4 | Homo sapiens	232	0.9981	CHEMBL3524	P56524	SINGLE PROTEIN
Histone deacetylase 5 | Homo sapiens	75	0.9741	CHEMBL2563	Q9UQL6	SINGLE PROTEIN
Histone deacetylase 6 | Homo sapiens	681	0.9967	CHEMBL1865	Q9UBN7	SINGLE PROTEIN
Histone deacetylase 7 | Homo sapiens	69	0.9835	CHEMBL2716	Q8WUI4	SINGLE PROTEIN
Histone deacetylase 8 | Homo sapiens	434	0.9905	CHEMBL3192	Q9BY41	SINGLE PROTEIN
Histone deacetylase 9 | Homo sapiens	57	0.9839	CHEMBL4145	Q9UKV0	SINGLE PROTEIN
Histone lysine demethylase PHF8 | Homo sapiens	7	0.9998	CHEMBL1938212	Q9UPP1	SINGLE PROTEIN
Histone-arginine methyltransferase CARM1 | Homo sapiens	38	0.9794	CHEMBL5406	Q86X55	SINGLE PROTEIN
Histone-lysine N-methyltransferase EZH2 | Homo sapiens	5	1	CHEMBL2189110	Q15910	SINGLE PROTEIN
Histone-lysine N-methyltransferase SUV39H1 | Homo sapiens	5	0.8918	CHEMBL1795118	O43463	SINGLE PROTEIN
Histone-lysine N-methyltransferase, H3 lysine-79 specific | Homo sapiens	42	1	CHEMBL1795117	Q8TEK3	SINGLE PROTEIN
Histone-lysine N-methyltransferase, H3 lysine-9 specific 3 | Homo sapiens	52	0.9802	CHEMBL6032	Q96KQ7	SINGLE PROTEIN
Histone-lysine N-methyltransferase, H3 lysine-9 specific 5 | Homo sapiens	5	0.9998	CHEMBL6031	Q9H9B1	SINGLE PROTEIN
HLA class I histocompatibility antigen A-3 | Homo sapiens	146	0.9998	CHEMBL2632	P04439	SINGLE PROTEIN
HLA class II histocompatibility antigen DRB1-1 | Homo sapiens	37	0.9998	CHEMBL1943	P04229	SINGLE PROTEIN
HLA class II histocompatibility antigen DRB3-1 | Homo sapiens	14	1	CHEMBL3460	P79483	SINGLE PROTEIN
HLA-DR antigens-associated invariant chain | Homo sapiens	25	1	CHEMBL4692	P04233	SINGLE PROTEIN
HM74 nicotinic acid GPCR | Homo sapiens	35	0.9986	CHEMBL4421	P49019	SINGLE PROTEIN
HMG-CoA reductase | Homo sapiens	117	0.9972	CHEMBL402	P04035	SINGLE PROTEIN
Homeodomain-interacting protein kinase 1 | Homo sapiens	171	0.8658	CHEMBL5427	Q86Z02	SINGLE PROTEIN
Homeodomain-interacting protein kinase 2 | Homo sapiens	419	0.9298	CHEMBL4576	Q9H2X6	SINGLE PROTEIN
Homeodomain-interacting protein kinase 3 | Homo sapiens	158	0.8583	CHEMBL4577	Q9H422	SINGLE PROTEIN
Homeodomain-interacting protein kinase 4 | Homo sapiens	302	0.9554	CHEMBL1075167	Q8NE63	SINGLE PROTEIN
Hormonally up-regulated neu tumor-associated kinase | Homo sapiens	17	0.957	CHEMBL1795165	P57058	SINGLE PROTEIN
Hormone sensitive lipase | Homo sapiens	154	1	CHEMBL3590	Q05469	SINGLE PROTEIN
Hydroxyacid oxidase 1 | Homo sapiens	14	0.9999	CHEMBL4229	Q9UJM8	SINGLE PROTEIN
Hydroxyacid oxidase 2 | Homo sapiens	7	1	CHEMBL2169732	Q9NYQ3	SINGLE PROTEIN
Hydroxycarboxylic acid receptor 2 | Homo sapiens	405	0.9996	CHEMBL3785	Q8TDS4	SINGLE PROTEIN
Hypoxanthine-guanine phosphoribosyltransferase | Homo sapiens	46	0.9992	CHEMBL2360	P00492	SINGLE PROTEIN
Hypoxia-inducible factor 1 alpha | Homo sapiens	1684	0.8934	CHEMBL4261	Q16665	SINGLE PROTEIN
Hypoxia-inducible factor prolyl 4-hydroxylase | Homo sapiens	12	1	CHEMBL3047	Q9NXG6	SINGLE PROTEIN
Hypoxia-inducible factor prolyl hydroxylase 1 | Homo sapiens	58	0.9993	CHEMBL3028	Q96KS0	SINGLE PROTEIN
Ileal bile acid transporter | Homo sapiens	171	0.9998	CHEMBL2778	Q12908	SINGLE PROTEIN
Immunoglobulin epsilon Fc receptor | Homo sapiens	54	0.9993	CHEMBL2940	P06734	SINGLE PROTEIN
Indoleamine 2,3-dioxygenase | Homo sapiens	123	0.999	CHEMBL4685	P14902	SINGLE PROTEIN
Induced myeloid leukemia cell differentiation protein Mcl-1 | Homo sapiens	1112	0.9309	CHEMBL4361	Q07820	SINGLE PROTEIN
Inhibitor of apoptosis protein 3 | Homo sapiens	261	0.9962	CHEMBL4198	P98170	SINGLE PROTEIN
Inhibitor of NF-kappa-B kinase (IKK) | Homo sapiens	15	1	CHEMBL2111328	O15111, Q9Y6K9, O14920	PROTEIN COMPLEX
Inhibitor of nuclear factor kappa B kinase alpha subunit | Homo sapiens	441	0.944	CHEMBL3476	O15111	SINGLE PROTEIN
Inhibitor of nuclear factor kappa B kinase beta subunit | Homo sapiens	939	0.9591	CHEMBL1991	O14920	SINGLE PROTEIN
Inhibitor of nuclear factor kappa B kinase epsilon subunit | Homo sapiens	157	0.9485	CHEMBL3529	Q14164	SINGLE PROTEIN
Inosine-5'-monophosphate dehydrogenase 1 | Homo sapiens	111	0.9996	CHEMBL1822	P20839	SINGLE PROTEIN
Inosine-5'-monophosphate dehydrogenase 2 | Homo sapiens	512	0.9992	CHEMBL2002	P12268	SINGLE PROTEIN
Inositol 1,4,5-trisphosphate receptor type 1 | Homo sapiens	5	1	CHEMBL4046	Q14643	SINGLE PROTEIN
Inositol 1,4,5-trisphosphate receptor type 3 | Homo sapiens	4	1	CHEMBL3904	Q14573	SINGLE PROTEIN
Insulin receptor | Homo sapiens	647	0.9513	CHEMBL1981	P06213	SINGLE PROTEIN
Insulin receptor-related protein | Homo sapiens	150	0.8734	CHEMBL5483	P14616	SINGLE PROTEIN
Insulin-like growth factor binding protein 3 | Homo sapiens	38	1	CHEMBL3997	P17936	SINGLE PROTEIN
Insulin-like growth factor binding protein 5 | Homo sapiens	9	1	CHEMBL2665	P24593	SINGLE PROTEIN
Insulin-like growth factor I receptor | Homo sapiens	1101	0.9621	CHEMBL1957	P08069	SINGLE PROTEIN
Integrin alpha2/beta1 | Homo sapiens	30	0.9966	CHEMBL3137268	P17301, P05556	PROTEIN COMPLEX
Integrin alpha-2/beta-3 | Homo sapiens	9	0.9999	CHEMBL2111461	P05106, P17301	PROTEIN COMPLEX
Integrin alpha-3 | Homo sapiens	7	1	CHEMBL3525	P26006	SINGLE PROTEIN
Integrin alpha-4 | Homo sapiens	192	0.989	CHEMBL278	P13612	SINGLE PROTEIN
Integrin alpha-4/beta-1 | Homo sapiens	1042	0.999	CHEMBL1907599	P13612, P05556	PROTEIN COMPLEX
Integrin alpha-4/beta-7 | Homo sapiens	373	0.9989	CHEMBL2095184	P13612, P26010	PROTEIN COMPLEX
Integrin alpha-5/beta-1 | Homo sapiens	163	0.9959	CHEMBL2095226	P08648, P05556	PROTEIN COMPLEX
Integrin alpha-IIb | Homo sapiens	29	0.9999	CHEMBL212	P08514	SINGLE PROTEIN
Integrin alpha-IIb/beta-3 | Homo sapiens	1122	0.9969	CHEMBL2093869	P05106, P08514	PROTEIN COMPLEX
Integrin alpha-V/beta-1 | Homo sapiens	58	0.9981	CHEMBL2111407	P05556, P06756	PROTEIN COMPLEX
Integrin alpha-V/beta-3 | Homo sapiens	1080	0.9971	CHEMBL1907598	P05106, P06756	PROTEIN COMPLEX
Integrin alpha-V/beta-5 | Homo sapiens	174	0.999	CHEMBL2096675	P06756, P18084	PROTEIN COMPLEX
Integrin alpha-V/beta-6 | Homo sapiens	112	0.9996	CHEMBL2111416	P18564, P06756	PROTEIN COMPLEX
Intercellular adhesion molecule (ICAM-1), Integrin alpha-L/beta-2 | Homo sapiens	362	0.9996	CHEMBL2096661	P05107, P05362, P20701	PROTEIN COMPLEX
Intercellular adhesion molecule-1 | Homo sapiens	126	0.9951	CHEMBL3070	P05362	SINGLE PROTEIN
Interferon-induced, double-stranded RNA-activated protein kinase | Homo sapiens	69	0.937	CHEMBL5785	P19525	SINGLE PROTEIN
Interleukin-1 beta | Homo sapiens	4	0.8846	CHEMBL1909490	P01584	SINGLE PROTEIN
Interleukin-1 receptor-associated kinase 1 | Homo sapiens	366	0.9203	CHEMBL3357	P51617	SINGLE PROTEIN
Interleukin-1 receptor-associated kinase 3 | Homo sapiens	32	0.9359	CHEMBL5081	Q9Y616	SINGLE PROTEIN
Interleukin-1 receptor-associated kinase 4 | Homo sapiens	456	0.9379	CHEMBL3778	Q9NWZ3	SINGLE PROTEIN
Interleukin-8 | Homo sapiens	28	0.9989	CHEMBL2157	P10145	SINGLE PROTEIN
Interleukin-8 receptor A | Homo sapiens	184	0.9903	CHEMBL4029	P25024	SINGLE PROTEIN
Interleukin-8 receptor B | Homo sapiens	479	0.9989	CHEMBL2434	P25025	SINGLE PROTEIN
Intermediate conductance calcium-activated potassium channel protein 4 | Homo sapiens	24	0.9973	CHEMBL4305	O15554	SINGLE PROTEIN
Intestinal alkaline phosphatase | Homo sapiens	74	0.9135	CHEMBL5573	P09923	SINGLE PROTEIN
Isoleucyl-tRNA synthetase | Homo sapiens	20	0.9994	CHEMBL3235	P41252	SINGLE PROTEIN
Isoprenylcysteine carboxyl methyltransferase | Homo sapiens	135	0.9901	CHEMBL4699	O60725	SINGLE PROTEIN
JAK2/JAK1 | Homo sapiens	8	0.9999	CHEMBL3038492	O60674, P23458	PROTEIN COMPLEX
JAK3/JAK1 | Homo sapiens	13	0.9999	CHEMBL3038491	P23458, P52333	PROTEIN COMPLEX
Kallikrein 1 | Homo sapiens	51	0.9578	CHEMBL2319	P06870	SINGLE PROTEIN
Kallikrein 14 | Homo sapiens	3	0.9982	CHEMBL2641	Q9P0G3	SINGLE PROTEIN
Kallikrein 5 | Homo sapiens	12	0.9991	CHEMBL4447	Q9Y337	SINGLE PROTEIN
Kallikrein 6 | Homo sapiens	4	1	CHEMBL4448	Q92876	SINGLE PROTEIN
Kallikrein 7 | Homo sapiens	13	0.999	CHEMBL2443	P49862	SINGLE PROTEIN
Kappa opioid receptor | Homo sapiens	2422	0.967	CHEMBL237	P41145	SINGLE PROTEIN
Ketohexokinase | Homo sapiens	96	0.9999	CHEMBL1275212	P50053	SINGLE PROTEIN
Kinesin-like protein 1 | Homo sapiens	648	0.9981	CHEMBL4581	P52732	SINGLE PROTEIN
Kir3.1/Kir3.2 | Homo sapiens	49	1	CHEMBL3038489	P48549, P48051	PROTEIN COMPLEX
Kir3.1/Kir3.4 | Homo sapiens	48	0.9999	CHEMBL3038488	P48549, P48544	PROTEIN COMPLEX
Kruppel-like factor 5 | Homo sapiens	113	0.8991	CHEMBL1293249	Q13887	SINGLE PROTEIN
Kynureninase | Homo sapiens	4	0.9462	CHEMBL5100	Q16719	SINGLE PROTEIN
Kynurenine/alpha-aminoadipate aminotransferase, mitochondrial | Homo sapiens	29	0.9813	CHEMBL2046259	Q8N5Z0	SINGLE PROTEIN
Lanosterol synthase | Homo sapiens	92	0.9908	CHEMBL3593	P48449	SINGLE PROTEIN
LDL receptor | Homo sapiens	25	0.9999	CHEMBL3311	P01130	SINGLE PROTEIN
LDL-associated phospholipase A2 | Homo sapiens	245	0.9944	CHEMBL3514	Q13093	SINGLE PROTEIN
Legumain | Homo sapiens	4	1	CHEMBL4244	Q99538	SINGLE PROTEIN
Lethal(3)malignant brain tumor-like protein 3 | Homo sapiens	71	0.996	CHEMBL1287623	Q96JM7	SINGLE PROTEIN
Leucine aminopeptidase | Homo sapiens	25	0.9994	CHEMBL3965	P28838	SINGLE PROTEIN
Leucine-rich repeat serine/threonine-protein kinase 2 | Homo sapiens	359	0.9581	CHEMBL1075104	Q5S007	SINGLE PROTEIN
Leucyl-tRNA synthetase | Homo sapiens	8	0.9	CHEMBL3258	Q9P2J5	SINGLE PROTEIN
Leukocyte adhesion glycoprotein LFA-1 alpha | Homo sapiens	110	0.9964	CHEMBL1803	P20701	SINGLE PROTEIN
Leukocyte adhesion molecule-1 | Homo sapiens	21	0.9997	CHEMBL3161	P14151	SINGLE PROTEIN
Leukocyte common antigen | Homo sapiens	106	0.9814	CHEMBL3243	P08575	SINGLE PROTEIN
Leukocyte elastase | Homo sapiens	1077	0.9954	CHEMBL248	P08246	SINGLE PROTEIN
Leukocyte tyrosine kinase receptor | Homo sapiens	180	0.9309	CHEMBL5627	P29376	SINGLE PROTEIN
Leukotriene A4 hydrolase | Homo sapiens	408	0.9985	CHEMBL4618	P09960	SINGLE PROTEIN
Leukotriene B4 receptor 1 | Homo sapiens	290	0.9961	CHEMBL3911	Q15722	SINGLE PROTEIN
Leukotriene B4 receptor 2 | Homo sapiens	6	0.9967	CHEMBL3191	Q9NPC1	SINGLE PROTEIN
LIM domain kinase 1 | Homo sapiens	483	0.9222	CHEMBL3836	P53667	SINGLE PROTEIN
LIM domain kinase 2 | Homo sapiens	83	0.9687	CHEMBL5932	P53671	SINGLE PROTEIN
Lipoxin A4 receptor | Homo sapiens	62	0.9763	CHEMBL4227	P25090	SINGLE PROTEIN
Liver glycogen phosphorylase | Homo sapiens	404	0.9989	CHEMBL2568	P06737	SINGLE PROTEIN
L-lactate dehydrogenase A chain | Homo sapiens	39	0.9999	CHEMBL4835	P00338	SINGLE PROTEIN
L-lactate dehydrogenase B chain | Homo sapiens	17	0.9425	CHEMBL4940	P07195	SINGLE PROTEIN
Long-chain fatty acid transport protein 1 | Homo sapiens	35	0.9999	CHEMBL2052038	Q6PCB7	SINGLE PROTEIN
Low affinity neurotrophin receptor p75NTR | Homo sapiens	6	0.991	CHEMBL4762	P08138	SINGLE PROTEIN
Low affinity sodium-glucose cotransporter | Homo sapiens	23	0.9999	CHEMBL1770047	Q9NY91	SINGLE PROTEIN
Low molecular weight phosphotyrosine protein phosphatase | Homo sapiens	20	0.9333	CHEMBL4903	P24666	SINGLE PROTEIN
Luteinizing hormone/Choriogonadotropin receptor | Homo sapiens	20	1	CHEMBL1854	P22888	SINGLE PROTEIN
LXR-alpha | Homo sapiens	492	0.9969	CHEMBL2808	Q13133	SINGLE PROTEIN
LXR-beta | Homo sapiens	539	0.9967	CHEMBL4093	P55055	SINGLE PROTEIN
Lysine-specific demethylase 2A | Homo sapiens	14	0.9992	CHEMBL1938210	Q9Y2K7	SINGLE PROTEIN
Lysine-specific demethylase 4C | Homo sapiens	80	0.9169	CHEMBL6175	Q9H3R0	SINGLE PROTEIN
Lysine-specific demethylase 5C | Homo sapiens	5	0.9851	CHEMBL2163176	P41229	SINGLE PROTEIN
Lysine-specific demethylase 6B | Homo sapiens	3	0.9501	CHEMBL1938211	O15054	SINGLE PROTEIN
Lysine-specific demethylase 7 | Homo sapiens	3	1	CHEMBL2163177	Q6ZMT4	SINGLE PROTEIN
Lysine-specific histone demethylase 1 | Homo sapiens	49	0.9643	CHEMBL6136	O60341	SINGLE PROTEIN
Lysophosphatidic acid receptor 5 | Homo sapiens	5	0.9662	CHEMBL5700	Q9H1C0	SINGLE PROTEIN
Lysophosphatidic acid receptor Edg-2 | Homo sapiens	77	0.9969	CHEMBL3819	Q92633	SINGLE PROTEIN
Lysophosphatidic acid receptor Edg-4 | Homo sapiens	43	0.9997	CHEMBL3724	Q9HBW0	SINGLE PROTEIN
Lysophosphatidic acid receptor Edg-7 | Homo sapiens	57	0.9954	CHEMBL3250	Q9UBY5	SINGLE PROTEIN
Lysosomal acid lipase/cholesteryl ester hydrolase | Homo sapiens	3	1	CHEMBL4184	P38571	SINGLE PROTEIN
Lysosomal protective protein | Homo sapiens	30	0.9994	CHEMBL6115	P10619	SINGLE PROTEIN
Lysosomal Pro-X carboxypeptidase | Homo sapiens	277	0.9981	CHEMBL2335	P42785	SINGLE PROTEIN
Lysyl-tRNA synthetase | Homo sapiens	106	0.9826	CHEMBL5575	Q15046	SINGLE PROTEIN
Macrophage colony stimulating factor receptor | Homo sapiens	976	0.9569	CHEMBL1844	P07333	SINGLE PROTEIN
Macrophage migration inhibitory factor | Homo sapiens	96	0.9614	CHEMBL2085	P14174	SINGLE PROTEIN
Macrophage-stimulating protein receptor | Homo sapiens	317	0.9144	CHEMBL2689	Q04912	SINGLE PROTEIN
Malate dehydrogenase, mitochondrial | Homo sapiens	13	0.9308	CHEMBL5917	P40926	SINGLE PROTEIN
Malonyl-CoA decarboxylase | Homo sapiens	238	0.9999	CHEMBL4698	O95822	SINGLE PROTEIN
Maltase-glucoamylase | Homo sapiens	45	0.9836	CHEMBL2074	O43451	SINGLE PROTEIN
Mammalian target of Rapamycin (mTORC1) | Homo sapiens	149	0.8921	CHEMBL2221341	P42345, P62942	PROTEIN COMPLEX
Mannose-6-phosphate isomerase | Homo sapiens	89	0.9248	CHEMBL2758	P34949	SINGLE PROTEIN
MAP kinase ERK1 | Homo sapiens	192	0.8804	CHEMBL3385	P27361	SINGLE PROTEIN
MAP kinase p38 alpha | Homo sapiens	3120	0.9761	CHEMBL260	Q16539	SINGLE PROTEIN
MAP kinase p38 beta | Homo sapiens	321	0.9248	CHEMBL3961	Q15759	SINGLE PROTEIN
MAP kinase p38 delta | Homo sapiens	332	0.9191	CHEMBL2939	O15264	SINGLE PROTEIN
MAP kinase p38 gamma | Homo sapiens	289	0.907	CHEMBL4674	P53778	SINGLE PROTEIN
MAP kinase signal-integrating kinase 2 | Homo sapiens	449	0.9352	CHEMBL4204	Q9HBH9	SINGLE PROTEIN
MAP kinase-activated protein kinase 2 | Homo sapiens	904	0.9606	CHEMBL2208	P49137	SINGLE PROTEIN
MAP kinase-activated protein kinase 3 | Homo sapiens	189	0.8811	CHEMBL4670	Q16644	SINGLE PROTEIN
MAP kinase-activated protein kinase 5 | Homo sapiens	215	0.8995	CHEMBL3094	Q8IW41	SINGLE PROTEIN
MAP kinase-interacting serine/threonine-protein kinase MNK1 | Homo sapiens	63	0.9716	CHEMBL4718	Q9BUB5	SINGLE PROTEIN
MAP/microtubule affinity-regulating kinase 2 | Homo sapiens	406	0.9284	CHEMBL3831	Q7KZI7	SINGLE PROTEIN
MAP/microtubule affinity-regulating kinase 4 | Homo sapiens	28	0.9476	CHEMBL5754	Q96L34	SINGLE PROTEIN
Mas-related G-protein coupled receptor member X1 | Homo sapiens	45	0.9999	CHEMBL5850	Q96LB2	SINGLE PROTEIN
Mas-related G-protein coupled receptor member X2 | Homo sapiens	6	1	CHEMBL5849	Q96LB1	SINGLE PROTEIN
Mast cell carboxypeptidase A | Homo sapiens	3	0.9999	CHEMBL2645	P15088	SINGLE PROTEIN
Maternal embryonic leucine zipper kinase | Homo sapiens	315	0.9159	CHEMBL4578	Q14680	SINGLE PROTEIN
Matriptase | Homo sapiens	125	0.9974	CHEMBL3018	Q9Y5Y6	SINGLE PROTEIN
Matrix metalloproteinase 10 | Homo sapiens	12	0.9386	CHEMBL4270	P09238	SINGLE PROTEIN
Matrix metalloproteinase 11 | Homo sapiens	5	0.9753	CHEMBL2867	P24347	SINGLE PROTEIN
Matrix metalloproteinase 12 | Homo sapiens	294	0.9895	CHEMBL4393	P39900	SINGLE PROTEIN
Matrix metalloproteinase 13 | Homo sapiens	1945	0.9885	CHEMBL280	P45452	SINGLE PROTEIN
Matrix metalloproteinase 14 | Homo sapiens	471	0.9895	CHEMBL3869	P50281	SINGLE PROTEIN
Matrix metalloproteinase 15 | Homo sapiens	18	0.9987	CHEMBL2963	P51511	SINGLE PROTEIN
Matrix metalloproteinase 16 | Homo sapiens	46	0.9993	CHEMBL2200	P51512	SINGLE PROTEIN
Matrix metalloproteinase 17 | Homo sapiens	15	0.9965	CHEMBL2937	Q9ULZ9	SINGLE PROTEIN
Matrix metalloproteinase 26 | Homo sapiens	12	0.9974	CHEMBL4707	Q9NRE1	SINGLE PROTEIN
Matrix metalloproteinase 3 | Homo sapiens	1432	0.9927	CHEMBL283	P08254	SINGLE PROTEIN
Matrix metalloproteinase 7 | Homo sapiens	348	0.9938	CHEMBL4073	P09237	SINGLE PROTEIN
Matrix metalloproteinase 8 | Homo sapiens	735	0.9928	CHEMBL4588	P22894	SINGLE PROTEIN
Matrix metalloproteinase 9 | Homo sapiens	1875	0.9906	CHEMBL321	P14780	SINGLE PROTEIN
Matrix metalloproteinase-1 | Homo sapiens	1928	0.9931	CHEMBL332	P03956	SINGLE PROTEIN
Matrix metalloproteinase-2 | Homo sapiens	2366	0.9843	CHEMBL333	P08253	SINGLE PROTEIN
Matrix metalloproteinase-25 | Homo sapiens	7	1	CHEMBL1795103	Q9NPA2	SINGLE PROTEIN
Max-like protein X | Homo sapiens	8	1	CHEMBL2062357	Q9UH92	SINGLE PROTEIN
MBT domain-containing protein 1 | Homo sapiens	12	1	CHEMBL1287625	Q05BQ5	SINGLE PROTEIN
MCOLN3 protein | Homo sapiens	140	0.8948	CHEMBL1293243	Q8TDD5	SINGLE PROTEIN
Melanin-concentrating hormone receptor 1 | Homo sapiens	2380	0.993	CHEMBL344	Q99705	SINGLE PROTEIN
Melanin-concentrating hormone receptor 2 | Homo sapiens	36	0.9924	CHEMBL5038	Q969V1	SINGLE PROTEIN
Melanocortin receptor 1 | Homo sapiens	391	0.996	CHEMBL3795	Q01726	SINGLE PROTEIN
Melanocortin receptor 3 | Homo sapiens	427	0.9959	CHEMBL4644	P41968	SINGLE PROTEIN
Melanocortin receptor 4 | Homo sapiens	1817	0.991	CHEMBL259	P32245	SINGLE PROTEIN
Melanocortin receptor 5 | Homo sapiens	336	0.9834	CHEMBL4608	P33032	SINGLE PROTEIN
Melatonin receptor 1A | Homo sapiens	579	0.9969	CHEMBL1945	P48039	SINGLE PROTEIN
Melatonin receptor 1B | Homo sapiens	511	0.9972	CHEMBL1946	P49286	SINGLE PROTEIN
Membrane-associated guanylate kinase-related 3 | Homo sapiens	3	1	CHEMBL5212	Q5TCQ9	SINGLE PROTEIN
Membrane-bound transcription factor site-1 protease | Homo sapiens	19	1	CHEMBL5916	Q14703	SINGLE PROTEIN
Menin | Homo sapiens	28	0.9999	CHEMBL1615381	O00255	SINGLE PROTEIN
Metabotropic glutamate receptor 1 | Homo sapiens	413	0.9923	CHEMBL3772	Q13255	SINGLE PROTEIN
Metabotropic glutamate receptor 2 | Homo sapiens	420	0.9978	CHEMBL5137	Q14416	SINGLE PROTEIN
Metabotropic glutamate receptor 3 | Homo sapiens	51	0.9709	CHEMBL2888	Q14832	SINGLE PROTEIN
Metabotropic glutamate receptor 4 | Homo sapiens	220	0.9884	CHEMBL2736	Q14833	SINGLE PROTEIN
Metabotropic glutamate receptor 5 | Homo sapiens	1303	0.9936	CHEMBL3227	P41594	SINGLE PROTEIN
Metabotropic glutamate receptor 6 | Homo sapiens	26	0.978	CHEMBL4573	O15303	SINGLE PROTEIN
Metabotropic glutamate receptor 8 | Homo sapiens	19	0.9999	CHEMBL3228	O00222	SINGLE PROTEIN
Metastin receptor | Homo sapiens	95	0.9971	CHEMBL5413	Q969F8	SINGLE PROTEIN
Methionine aminopeptidase 1 | Homo sapiens	104	0.9937	CHEMBL2474	P53582	SINGLE PROTEIN
Methionine aminopeptidase 2 | Homo sapiens	381	0.9989	CHEMBL3922	P50579	SINGLE PROTEIN
Methionine synthase | Homo sapiens	3	1	CHEMBL2150844	Q99707	SINGLE PROTEIN
Methionyl-tRNA synthetase | Homo sapiens	44	0.9995	CHEMBL2870	P56192	SINGLE PROTEIN
Mevalonate pyrophosphate decarboxylase | Homo sapiens	5	1	CHEMBL4340	P53602	SINGLE PROTEIN
Microphthalmia-associated transcription factor | Homo sapiens	459	0.8957	CHEMBL1741165	O75030	SINGLE PROTEIN
Microsomal triglyceride transfer protein large subunit | Homo sapiens	153	1	CHEMBL2569	P55157	SINGLE PROTEIN
Microtubule-associated protein 2 | Homo sapiens	6	1	CHEMBL2390810	P11137	SINGLE PROTEIN
Microtubule-associated serine/threonine-protein kinase 1 | Homo sapiens	14	0.886	CHEMBL1163128	Q9Y2H9	SINGLE PROTEIN
Microtubule-associated serine/threonine-protein kinase 3 | Homo sapiens	7	1	CHEMBL2417352	O60307	SINGLE PROTEIN
Microtubule-associated serine/threonine-protein kinase 4 | Homo sapiens	4	1	CHEMBL2417351	O15021	SINGLE PROTEIN
Mineralocorticoid receptor | Homo sapiens	511	0.9958	CHEMBL1994	P08235	SINGLE PROTEIN
Misshapen-like kinase 1 | Homo sapiens	476	0.9298	CHEMBL5518	Q8N4C8	SINGLE PROTEIN
Mitogen-activated protein kinase 15 | Homo sapiens	30	0.89	CHEMBL5198	Q8TD08	SINGLE PROTEIN
Mitogen-activated protein kinase 7 | Homo sapiens	44	0.9431	CHEMBL5332	Q13164	SINGLE PROTEIN
Mitogen-activated protein kinase kinase kinase 1 | Homo sapiens	16	0.8991	CHEMBL3956	Q13233	SINGLE PROTEIN
Mitogen-activated protein kinase kinase kinase 10 | Homo sapiens	42	0.9367	CHEMBL2873	Q02779	SINGLE PROTEIN
Mitogen-activated protein kinase kinase kinase 11 | Homo sapiens	60	0.9691	CHEMBL2708	Q16584	SINGLE PROTEIN
Mitogen-activated protein kinase kinase kinase 12 | Homo sapiens	17	0.9159	CHEMBL1908389	Q12852	SINGLE PROTEIN
Mitogen-activated protein kinase kinase kinase 13 | Homo sapiens	18	0.9051	CHEMBL1163124	O43283	SINGLE PROTEIN
Mitogen-activated protein kinase kinase kinase 14 | Homo sapiens	24	0.9736	CHEMBL5888	Q99558	SINGLE PROTEIN
Mitogen-activated protein kinase kinase kinase 15 | Homo sapiens	10	0.881	CHEMBL1163127	Q6ZN16	SINGLE PROTEIN
Mitogen-activated protein kinase kinase kinase 2 | Homo sapiens	32	0.9105	CHEMBL5914	Q9Y2U5	SINGLE PROTEIN
Mitogen-activated protein kinase kinase kinase 3 | Homo sapiens	29	0.9001	CHEMBL5970	Q99759	SINGLE PROTEIN
Mitogen-activated protein kinase kinase kinase 4 | Homo sapiens	23	0.9795	CHEMBL4853	Q9Y6R4	SINGLE PROTEIN
Mitogen-activated protein kinase kinase kinase 5 | Homo sapiens	186	0.9029	CHEMBL5285	Q99683	SINGLE PROTEIN
Mitogen-activated protein kinase kinase kinase 7 | Homo sapiens	221	0.9067	CHEMBL5776	O43318	SINGLE PROTEIN
Mitogen-activated protein kinase kinase kinase 8 | Homo sapiens	172	0.9919	CHEMBL4899	P41279	SINGLE PROTEIN
Mitogen-activated protein kinase kinase kinase 9 | Homo sapiens	143	0.8661	CHEMBL2872	P80192	SINGLE PROTEIN
Mitogen-activated protein kinase kinase kinase kinase 1 | Homo sapiens	34	0.9518	CHEMBL5749	Q92918	SINGLE PROTEIN
Mitogen-activated protein kinase kinase kinase kinase 2 | Homo sapiens	456	0.9436	CHEMBL5330	Q12851	SINGLE PROTEIN
Mitogen-activated protein kinase kinase kinase kinase 3 | Homo sapiens	33	0.9461	CHEMBL5432	Q8IVH8	SINGLE PROTEIN
Mitogen-activated protein kinase kinase kinase kinase 4 | Homo sapiens	640	0.9616	CHEMBL6166	O95819	SINGLE PROTEIN
Mitogen-activated protein kinase kinase kinase kinase 5 | Homo sapiens	402	0.9529	CHEMBL4852	Q9Y4K4	SINGLE PROTEIN
Mixed lineage kinase 7 | Homo sapiens	201	0.9405	CHEMBL3886	Q9NYL2	SINGLE PROTEIN
Monoamine oxidase A | Homo sapiens	539	0.9835	CHEMBL1951	P21397	SINGLE PROTEIN
Monoamine oxidase B | Homo sapiens	915	0.9905	CHEMBL2039	P27338	SINGLE PROTEIN
Monocarboxylate transporter 1 | Homo sapiens	40	1	CHEMBL4360	P53985	SINGLE PROTEIN
Monocarboxylate transporter 4 | Homo sapiens	9	1	CHEMBL2073663	O15427	SINGLE PROTEIN
Monoglyceride lipase | Homo sapiens	199	0.994	CHEMBL4191	Q99685	SINGLE PROTEIN
Mothers against decapentaplegic homolog 3 | Homo sapiens	20	0.8822	CHEMBL1293258	P84022	SINGLE PROTEIN
Motilin receptor | Homo sapiens	240	0.9991	CHEMBL2203	O43193	SINGLE PROTEIN
Mu opioid receptor | Homo sapiens	2343	0.9858	CHEMBL233	P35372	SINGLE PROTEIN
Multidrug resistance-associated protein 1 | Homo sapiens	46	0.9191	CHEMBL3004	P33527	SINGLE PROTEIN
Muscarinic acetylcholine receptor M1 | Homo sapiens	946	0.9775	CHEMBL216	P11229	SINGLE PROTEIN
Muscarinic acetylcholine receptor M2 | Homo sapiens	876	0.9813	CHEMBL211	P08172	SINGLE PROTEIN
Muscarinic acetylcholine receptor M3 | Homo sapiens	679	0.98	CHEMBL245	P20309	SINGLE PROTEIN
Muscarinic acetylcholine receptor M4 | Homo sapiens	309	0.964	CHEMBL1821	P08173	SINGLE PROTEIN
Muscarinic acetylcholine receptor M5 | Homo sapiens	289	0.964	CHEMBL2035	P08912	SINGLE PROTEIN
Muscle glycogen phosphorylase | Homo sapiens	91	0.9955	CHEMBL3526	P11217	SINGLE PROTEIN
Muscle glycogen synthase | Homo sapiens	21	1	CHEMBL4000	P13807	SINGLE PROTEIN
Muscle, skeletal receptor tyrosine protein kinase | Homo sapiens	131	0.8617	CHEMBL5684	O15146	SINGLE PROTEIN
Myeloperoxidase | Homo sapiens	67	0.9488	CHEMBL2439	P05164	SINGLE PROTEIN
Myoglobin | Homo sapiens	4	0.9987	CHEMBL2406892	P02144	SINGLE PROTEIN
Myosin IIIA | Homo sapiens	12	0.9012	CHEMBL5546	Q8NEV4	SINGLE PROTEIN
Myosin light chain kinase | Homo sapiens	18	0.9188	CHEMBL4627	Q32MK0	SINGLE PROTEIN
myosin light chain kinase 2 | Homo sapiens	30	0.9528	CHEMBL2777	Q9H1R3	SINGLE PROTEIN
Myosin light chain kinase family member 4 | Homo sapiens	22	0.8838	CHEMBL5426	Q86YV6	SINGLE PROTEIN
Myosin light chain kinase, smooth muscle | Homo sapiens	159	0.88	CHEMBL2428	Q15746	SINGLE PROTEIN
Myosin-IIIB | Homo sapiens	13	0.9019	CHEMBL5654	Q8WXR4	SINGLE PROTEIN
Myotonin-protein kinase | Homo sapiens	176	0.8818	CHEMBL5320	Q09013	SINGLE PROTEIN
NAALADase II | Homo sapiens	18	0.9999	CHEMBL2609	Q9Y3Q0	SINGLE PROTEIN
N-acylsphingosine-amidohydrolase | Homo sapiens	8	0.9819	CHEMBL4349	Q02083	SINGLE PROTEIN
NAD-dependent deacetylase sirtuin 1 | Homo sapiens	135	0.98	CHEMBL4506	Q96EB6	SINGLE PROTEIN
NAD-dependent deacetylase sirtuin 2 | Homo sapiens	99	0.9994	CHEMBL4462	Q8IXJ6	SINGLE PROTEIN
NAD-dependent deacetylase sirtuin 3 | Homo sapiens	32	0.9829	CHEMBL4461	Q9NTG7	SINGLE PROTEIN
NAD-dependent protein deacylase sirtuin-5, mitochondrial | Homo sapiens	3	1	CHEMBL2163183	Q9NXA8	SINGLE PROTEIN
NADH-ubiqui0 oxidoreductase chain 4 | Homo sapiens	4	1	CHEMBL4499	P03905	SINGLE PROTEIN
NADP-dependent malic enzyme | Homo sapiens	4	1	CHEMBL3495	P48163	SINGLE PROTEIN
NADPH oxidase 1 | Homo sapiens	62	0.9966	CHEMBL1287628	Q9Y5S8	SINGLE PROTEIN
NADPH oxidase 4 | Homo sapiens	88	0.9949	CHEMBL1250375	Q9NPH5	SINGLE PROTEIN
N-arachidonyl glycine receptor | Homo sapiens	4	0.9548	CHEMBL2384898	Q14330	SINGLE PROTEIN
Natural resistance-associated macrophage protein 2 | Homo sapiens	39	1	CHEMBL1932895	P49281	SINGLE PROTEIN
NEDD8-activating enzyme E1 regulatory subunit | Homo sapiens	3	0.8526	CHEMBL2016431	Q13564	SINGLE PROTEIN
Neprilysin | Homo sapiens	262	0.9979	CHEMBL1944	P08473	SINGLE PROTEIN
Nerve growth factor receptor Trk-A | Homo sapiens	495	0.9312	CHEMBL2815	P04629	SINGLE PROTEIN
Neurokinin 1 receptor | Homo sapiens	1901	0.9962	CHEMBL249	P25103	SINGLE PROTEIN
Neurokinin 2 receptor | Homo sapiens	537	0.9766	CHEMBL2327	P21452	SINGLE PROTEIN
Neurokinin 3 receptor | Homo sapiens	448	0.9963	CHEMBL4429	P29371	SINGLE PROTEIN
Neuromedin B receptor | Homo sapiens	104	0.999	CHEMBL3636	P28336	SINGLE PROTEIN
Neuronal acetylcholine receptor alpha3/alpha6/beta2/beta3 | Homo sapiens	7	0.9758	CHEMBL2109233	P32297, P17787, Q15825, Q05901	PROTEIN COMPLEX
Neuronal acetylcholine receptor alpha3/beta2 | Homo sapiens	22	0.9918	CHEMBL2109234	P17787, P32297	PROTEIN COMPLEX
Neuronal acetylcholine receptor alpha3/beta4 | Homo sapiens	243	0.9899	CHEMBL1907594	P30926, P32297	PROTEIN COMPLEX
Neuronal acetylcholine receptor alpha4/beta2 | Homo sapiens	552	0.9914	CHEMBL1907589	P17787, P43681	PROTEIN COMPLEX
Neuronal acetylcholine receptor alpha4/beta4 | Homo sapiens	15	0.9232	CHEMBL1907591	P43681, P30926	PROTEIN COMPLEX
Neuronal acetylcholine receptor protein alpha-4 subunit | Homo sapiens	100	0.992	CHEMBL1882	P43681	SINGLE PROTEIN
Neuronal acetylcholine receptor protein alpha-7 subunit | Homo sapiens	451	0.9874	CHEMBL2492	P36544	SINGLE PROTEIN
Neuronal acetylcholine receptor subunit alpha-3 | Homo sapiens	48	0.974	CHEMBL3068	P32297	SINGLE PROTEIN
Neuropeptide FF receptor 1 | Homo sapiens	26	0.9995	CHEMBL5951	Q9GZQ6	SINGLE PROTEIN
Neuropeptide FF receptor 2 | Homo sapiens	28	0.9996	CHEMBL5952	Q9Y5X5	SINGLE PROTEIN
Neuropeptide Y receptor type 1 | Homo sapiens	533	0.9391	CHEMBL4777	P25929	SINGLE PROTEIN
Neuropeptide Y receptor type 2 | Homo sapiens	304	0.9117	CHEMBL4018	P49146	SINGLE PROTEIN
Neuropeptide Y receptor type 4 | Homo sapiens	10	0.9491	CHEMBL4877	P50391	SINGLE PROTEIN
Neuropeptide Y receptor type 5 | Homo sapiens	1043	0.9944	CHEMBL4561	Q15761	SINGLE PROTEIN
Neuropeptides B/W receptor type 1 | Homo sapiens	165	0.9805	CHEMBL1293293	P48145	SINGLE PROTEIN
Neuropilin-1 | Homo sapiens	26	0.9999	CHEMBL5174	O14786	SINGLE PROTEIN
Neurotensin receptor 1 | Homo sapiens	137	0.8874	CHEMBL4123	P30989	SINGLE PROTEIN
Neurotensin receptor 2 | Homo sapiens	40	0.9993	CHEMBL2514	O95665	SINGLE PROTEIN
Neurotensin receptor 3 | Homo sapiens	28	0.9994	CHEMBL3091	Q99523	SINGLE PROTEIN
Neurotrophic tyrosine kinase receptor type 2 | Homo sapiens	361	0.9171	CHEMBL4898	Q16620	SINGLE PROTEIN
Neutral cholesterol ester hydrolase 1 | Homo sapiens	20	0.9998	CHEMBL5048	Q6PIU2	SINGLE PROTEIN
NF-kappaB inhibitor alpha | Homo sapiens	27	1	CHEMBL2898	P25963	SINGLE PROTEIN
Nicotinamide phosphoribosyltransferase | Homo sapiens	289	0.9994	CHEMBL1744525	P43490	SINGLE PROTEIN
Nicotinic acetylcholine receptor alpha4/beta2/alpha5 | Homo sapiens	10	0.9094	CHEMBL3038461	P43681, P17787, P30532	PROTEIN COMPLEX
Niemann-Pick C1 protein | Homo sapiens	17552	0.8801	CHEMBL1293277	O15118	SINGLE PROTEIN
Niemann-Pick C1-like protein 1 | Homo sapiens	68	0.9932	CHEMBL2027	Q9UHC9	SINGLE PROTEIN
Nischarin | Homo sapiens	49	0.9876	CHEMBL3923	Q9Y2I1	SINGLE PROTEIN
Nitric oxide synthase, inducible | Homo sapiens	471	0.9943	CHEMBL4481	P35228	SINGLE PROTEIN
Nitric-oxide synthase, brain | Homo sapiens	397	0.9984	CHEMBL3568	P29475	SINGLE PROTEIN
Nitric-oxide synthase, endothelial | Homo sapiens	193	0.9981	CHEMBL4803	P29474	SINGLE PROTEIN
Nociceptin receptor | Homo sapiens	955	0.9978	CHEMBL2014	P41146	SINGLE PROTEIN
Non-receptor tyrosine-protein kinase TNK1 | Homo sapiens	28	0.9586	CHEMBL5334	Q13470	SINGLE PROTEIN
Norepinephrine transporter | Homo sapiens	1922	0.9872	CHEMBL222	P23975	SINGLE PROTEIN
NPM/ALK (Nucleophosmin/ALK tyrosine kinase receptor) | Homo sapiens	31	0.9888	CHEMBL2111387	Q9UM73, P06748	PROTEIN COMPLEX
NT-3 growth factor receptor | Homo sapiens	259	0.9418	CHEMBL5608	Q16288	SINGLE PROTEIN
NUAK family SNF1-like kinase 2 | Homo sapiens	39	0.9351	CHEMBL5698	Q9H093	SINGLE PROTEIN
Nuclear factor NF-kappa-B p105 subunit | Homo sapiens	311	0.8522	CHEMBL3251	P19838	SINGLE PROTEIN
Nuclear factor NF-kappa-B p65 subunit | Homo sapiens	46	0.9773	CHEMBL5533	Q04206	SINGLE PROTEIN
Nuclear receptor ROR-alpha | Homo sapiens	15	0.9777	CHEMBL5868	P35398	SINGLE PROTEIN
Nuclear receptor ROR-beta | Homo sapiens	4	1	CHEMBL3091268	Q92753	SINGLE PROTEIN
Nuclear receptor ROR-gamma | Homo sapiens	110	0.9879	CHEMBL1741186	P51449	SINGLE PROTEIN
Nuclear receptor subfamily 0 group B member 2 | Homo sapiens	4	1	CHEMBL5603	Q15466	SINGLE PROTEIN
Nuclear receptor subfamily 1 group D member 1 | Homo sapiens	68	1	CHEMBL1961783	P20393	SINGLE PROTEIN
Nuclear receptor subfamily 4 group A member 1 | Homo sapiens	57	0.9137	CHEMBL1293229	P22736	SINGLE PROTEIN
Nuclear receptor subfamily 4 group A member 2 | Homo sapiens	10	1	CHEMBL5002	P43354	SINGLE PROTEIN
Nucleotide-binding oligomerization domain-containing protein 1 | Homo sapiens	180	0.934	CHEMBL1293222	Q9Y239	SINGLE PROTEIN
Oligopeptide transporter small intestine isoform | Homo sapiens	3	0.9499	CHEMBL4605	P46059	SINGLE PROTEIN
Oligosaccharyl transferase 48 kDa subunit | Homo sapiens	12	1	CHEMBL4239	P39656	SINGLE PROTEIN
Orexin receptor 1 | Homo sapiens	557	0.9163	CHEMBL5113	O43613	SINGLE PROTEIN
Orexin receptor 2 | Homo sapiens	409	0.9991	CHEMBL4792	O43614	SINGLE PROTEIN
Ornithine decarboxylase | Homo sapiens	11	0.9707	CHEMBL1869	P11926	SINGLE PROTEIN
Orphan nuclear receptor LRH-1 | Homo sapiens	35	1	CHEMBL3544	O00482	SINGLE PROTEIN
Oxoeicosanoid receptor 1 | Homo sapiens	21	1	CHEMBL1628461	Q8TDS5	SINGLE PROTEIN
Oxytocin receptor | Homo sapiens	456	0.99	CHEMBL2049	P30559	SINGLE PROTEIN
P2X purinoceptor 1 | Homo sapiens	15	0.8889	CHEMBL2094	P51575	SINGLE PROTEIN
P2X purinoceptor 2 | Homo sapiens	50	0.9933	CHEMBL2531	Q9UBL9	SINGLE PROTEIN
P2X purinoceptor 3 | Homo sapiens	75	0.979	CHEMBL2998	P56373	SINGLE PROTEIN
P2X purinoceptor 4 | Homo sapiens	24	0.9439	CHEMBL2104	Q99571	SINGLE PROTEIN
P2X purinoceptor 7 | Homo sapiens	1438	0.998	CHEMBL4805	Q99572	SINGLE PROTEIN
p53-binding protein Mdm-2 | Homo sapiens	310	0.9052	CHEMBL5023	Q00987	SINGLE PROTEIN
Paired box protein Pax-8 | Homo sapiens	743	0.9022	CHEMBL2362980	Q06710	SINGLE PROTEIN
Pancreatic alpha-amylase | Homo sapiens	6	1	CHEMBL2045	P04746	SINGLE PROTEIN
PAS domain-containing serine/threonine-protein kinase | Homo sapiens	142	0.8888	CHEMBL6054	Q96RG2	SINGLE PROTEIN
PDZ-binding kinase | Homo sapiens	120	0.9391	CHEMBL4896	Q96KB5	SINGLE PROTEIN
Pepsin A | Homo sapiens	18	0.9849	CHEMBL3295	P0DJD9	SINGLE PROTEIN
Pepsinogen C | Homo sapiens	16	0.9994	CHEMBL2136	P20142	SINGLE PROTEIN
Peptide deformylase mitochondrial | Homo sapiens	29	0.9996	CHEMBL4647	Q9HBH1	SINGLE PROTEIN
Peptide N-myristoyltransferase 1 | Homo sapiens	20	1	CHEMBL2593	P30419	SINGLE PROTEIN
Peptidyl-glycine alpha-amidating monooxygenase | Homo sapiens	4	0.9999	CHEMBL2544	P19021	SINGLE PROTEIN
Peptidyl-prolyl cis-trans isomerase FKBP5 | Homo sapiens	22	0.9998	CHEMBL2052031	Q13451	SINGLE PROTEIN
Peptidyl-prolyl cis-trans isomerase NIMA-interacting 1 | Homo sapiens	82	0.9761	CHEMBL2288	Q13526	SINGLE PROTEIN
Perforin-1 | Homo sapiens	133	1	CHEMBL5480	P14222	SINGLE PROTEIN
Peripheral plasma membrane protein CASK | Homo sapiens	14	0.8746	CHEMBL1908381	O14936	SINGLE PROTEIN
Peroxisome proliferator-activated receptor alpha | Homo sapiens	1626	0.9965	CHEMBL239	Q07869	SINGLE PROTEIN
Peroxisome proliferator-activated receptor delta | Homo sapiens	1051	0.9966	CHEMBL3979	Q03181	SINGLE PROTEIN
Peroxisome proliferator-activated receptor gamma | Homo sapiens	2015	0.9859	CHEMBL235	P37231	SINGLE PROTEIN
P-glycoprotein 1 | Homo sapiens	541	0.9698	CHEMBL4302	P08183	SINGLE PROTEIN
PH domain leucine-rich repeat-containing protein phosphatase 2 | Homo sapiens	7	0.9183	CHEMBL1275209	Q6ZVD8	SINGLE PROTEIN
Phenylalanyl-tRNA synthetase mitochondrial | Homo sapiens	3	1	CHEMBL2511	O95363	SINGLE PROTEIN
Phenylethanolamine N-methyltransferase | Homo sapiens	106	0.9906	CHEMBL4617	P11086	SINGLE PROTEIN
Phosphatidylinositol 3-kinase catalytic subunit type 3 | Homo sapiens	15	0.9858	CHEMBL1075165	Q8NEB9	SINGLE PROTEIN
Phosphatidylinositol-4-phosphate 3-kinase C2 domain-containing beta polypeptide | Homo sapiens	22	0.9774	CHEMBL5554	O00750	SINGLE PROTEIN
Phosphatidylinositol-4-phosphate 3-kinase C2 domain-containing subunit alpha | Homo sapiens	5	0.9552	CHEMBL1075102	O00443	SINGLE PROTEIN
Phosphatidylinositol-4-phosphate 3-kinase C2 domain-containing subunit gamma | Homo sapiens	13	0.9336	CHEMBL1163120	O75747	SINGLE PROTEIN
Phosphatidylinositol-4-phosphate 5-kinase type-1 alpha | Homo sapiens	24	0.9547	CHEMBL5969	Q99755	SINGLE PROTEIN
Phosphatidylinositol-4-phosphate 5-kinase type-1 gamma | Homo sapiens	14	0.8931	CHEMBL1908383	O60331	SINGLE PROTEIN
Phosphatidylinositol-5-phosphate 4-kinase type-2 beta | Homo sapiens	22	0.921	CHEMBL5667	P78356	SINGLE PROTEIN
Phosphatidylinositol-5-phosphate 4-kinase type-2 gamma | Homo sapiens	24	0.941	CHEMBL1770034	Q8TBX8	SINGLE PROTEIN
Phosphodiesterase 10A | Homo sapiens	670	0.9961	CHEMBL4409	Q9Y233	SINGLE PROTEIN
Phosphodiesterase 11A | Homo sapiens	91	0.9962	CHEMBL2717	Q9HCR9	SINGLE PROTEIN
Phosphodiesterase 1A | Homo sapiens	14	0.891	CHEMBL3421	P54750	SINGLE PROTEIN
Phosphodiesterase 1B | Homo sapiens	10	0.9937	CHEMBL4425	Q01064	SINGLE PROTEIN
Phosphodiesterase 1C | Homo sapiens	45	0.9997	CHEMBL4619	Q14123	SINGLE PROTEIN
Phosphodiesterase 2A | Homo sapiens	140	0.9822	CHEMBL2652	O00408	SINGLE PROTEIN
Phosphodiesterase 3A | Homo sapiens	172	0.9855	CHEMBL241	Q14432	SINGLE PROTEIN
Phosphodiesterase 3B | Homo sapiens	82	0.9932	CHEMBL290	Q13370	SINGLE PROTEIN
Phosphodiesterase 4A | Homo sapiens	433	0.9918	CHEMBL254	P27815	SINGLE PROTEIN
Phosphodiesterase 4B | Homo sapiens	691	0.9901	CHEMBL275	Q07343	SINGLE PROTEIN
Phosphodiesterase 4C | Homo sapiens	89	0.9878	CHEMBL291	Q08493	SINGLE PROTEIN
Phosphodiesterase 4D | Homo sapiens	429	0.9896	CHEMBL288	Q08499	SINGLE PROTEIN
Phosphodiesterase 5A | Homo sapiens	1077	0.9897	CHEMBL1827	O76074	SINGLE PROTEIN
Phosphodiesterase 6A | Homo sapiens	42	1	CHEMBL3878	P16499	SINGLE PROTEIN
Phosphodiesterase 6C | Homo sapiens	8	0.9357	CHEMBL3977	P51160	SINGLE PROTEIN
Phosphodiesterase 7A | Homo sapiens	276	0.9853	CHEMBL3012	Q13946	SINGLE PROTEIN
Phosphodiesterase 7B | Homo sapiens	7	0.9774	CHEMBL4716	Q9NP56	SINGLE PROTEIN
Phosphodiesterase 8B | Homo sapiens	114	1	CHEMBL4408	O95263	SINGLE PROTEIN
Phosphodiesterase 9A | Homo sapiens	55	0.997	CHEMBL3535	O76083	SINGLE PROTEIN
Phosphoenolpyruvate carboxykinase cytosolic | Homo sapiens	21	1	CHEMBL2911	P35558	SINGLE PROTEIN
Phosphoethanolamine/phosphocholine phosphatase | Homo sapiens	51	0.9992	CHEMBL6113	Q8TCT1	SINGLE PROTEIN
Phospholipase A2 group 1B | Homo sapiens	238	0.8809	CHEMBL4426	P04054	SINGLE PROTEIN
Phospholipase A2 group 1VB | Homo sapiens	25	0.9999	CHEMBL4136	P0C869	SINGLE PROTEIN
Phospholipase A2 group IIA | Homo sapiens	238	0.9984	CHEMBL3474	P14555	SINGLE PROTEIN
Phospholipase A2 group IIC | Homo sapiens	8	0.9999	CHEMBL2097	Q5R387	SINGLE PROTEIN
Phospholipase A2 group V | Homo sapiens	14	0.9981	CHEMBL4323	P39877	SINGLE PROTEIN
Phospholipase A-2-activating protein | Homo sapiens	15	0.9993	CHEMBL6114	Q9Y263	SINGLE PROTEIN
Phospholipase D1 | Homo sapiens	94	0.9911	CHEMBL2536	Q13393	SINGLE PROTEIN
Phospholipase D2 | Homo sapiens	91	0.9974	CHEMBL2734	O14939	SINGLE PROTEIN
Phosphomannomutase 2 | Homo sapiens	13	0.991	CHEMBL1741162	O15305	SINGLE PROTEIN
Phosphorylase kinase gamma subunit 1 | Homo sapiens	29	0.9358	CHEMBL4004	Q16816	SINGLE PROTEIN
Phosphorylase kinase gamma subunit 2 | Homo sapiens	280	0.9054	CHEMBL2349	P15735	SINGLE PROTEIN
Photoreceptor-specific nuclear receptor | Homo sapiens	118	0.902	CHEMBL4374	Q9Y5X4	SINGLE PROTEIN
PI3K p110 beta/p85 alpha | Homo sapiens	17	1	CHEMBL3038510	P42338, P27986	PROTEIN COMPLEX
PI3-kinase p110-alpha subunit | Homo sapiens	1975	0.9952	CHEMBL4005	P42336	SINGLE PROTEIN
PI3-kinase p110-alpha/p85-alpha | Homo sapiens	120	0.9913	CHEMBL2111367	P27986, P42336	PROTEIN COMPLEX
PI3-kinase p110-beta subunit | Homo sapiens	837	0.993	CHEMBL3145	P42338	SINGLE PROTEIN
PI3-kinase p110-delta subunit | Homo sapiens	945	0.9903	CHEMBL3130	O00329	SINGLE PROTEIN
PI3-kinase p110-delta/p85-alpha | Homo sapiens	47	0.999	CHEMBL2111432	P27986, O00329	PROTEIN COMPLEX
PI3-kinase p110-gamma subunit | Homo sapiens	1045	0.9929	CHEMBL3267	P48736	SINGLE PROTEIN
PI4-kinase alpha subunit | Homo sapiens	27	1	CHEMBL3667	P42356	SINGLE PROTEIN
PI4-kinase beta subunit | Homo sapiens	105	0.9712	CHEMBL3268	Q9UBF8	SINGLE PROTEIN
PITSLRE serine/threonine-protein kinase CDC2L1 | Homo sapiens	16	0.8927	CHEMBL5808	P21127	SINGLE PROTEIN
PITSLRE serine/threonine-protein kinase CDC2L2 | Homo sapiens	16	0.8927	CHEMBL5416	Q9UQ88	SINGLE PROTEIN
Pituitary adenylate cyclase-activating polypeptide type I receptor | Homo sapiens	12	1	CHEMBL5399	P41586	SINGLE PROTEIN
Plasma kallikrein | Homo sapiens	85	0.9768	CHEMBL2000	P03952	SINGLE PROTEIN
Plasma retinol-binding protein | Homo sapiens	7	1	CHEMBL3100	P02753	SINGLE PROTEIN
Plasminogen | Homo sapiens	441	0.9914	CHEMBL1801	P00747	SINGLE PROTEIN
Plasminogen activator inhibitor-1 | Homo sapiens	146	0.9985	CHEMBL3475	P05121	SINGLE PROTEIN
Platelet activating factor receptor | Homo sapiens	328	0.992	CHEMBL250	P25105	SINGLE PROTEIN
Platelet-derived growth factor receptor | Homo sapiens	214	0.9818	CHEMBL2095189	P09619, P16234	PROTEIN COMPLEX
Platelet-derived growth factor receptor alpha | Homo sapiens	484	0.9273	CHEMBL2007	P16234	SINGLE PROTEIN
Platelet-derived growth factor receptor beta | Homo sapiens	921	0.953	CHEMBL1913	P09619	SINGLE PROTEIN
Plectin | Homo sapiens	29	0.8956	CHEMBL1293240	Q15149	SINGLE PROTEIN
Poly [ADP-ribose] polymerase 2 | Homo sapiens	44	0.9727	CHEMBL5366	Q9UGN5	SINGLE PROTEIN
Poly [ADP-ribose] polymerase 3 | Homo sapiens	14	0.9867	CHEMBL5083	Q9Y6F1	SINGLE PROTEIN
Poly [ADP-ribose] polymerase 4 | Homo sapiens	3	0.9346	CHEMBL6142	Q9UKK3	SINGLE PROTEIN
Poly [ADP-ribose] polymerase-1 | Homo sapiens	1225	0.995	CHEMBL3105	P09874	SINGLE PROTEIN
Polyamine oxidase | Homo sapiens	9	1	CHEMBL2105	Q6QHF9	SINGLE PROTEIN
Polycystin-2 | Homo sapiens	29	0.9803	CHEMBL5465	Q13563	SINGLE PROTEIN
Potassium channel, inwardly rectifying, subfamily J, member 11 | Homo sapiens	42	1	CHEMBL1886	Q14654	SINGLE PROTEIN
Potassium/sodium hyperpolarization-activated cyclic nucleotide-gated channel 1 | Homo sapiens	14	1	CHEMBL1795171	O60741	SINGLE PROTEIN
Potassium/sodium hyperpolarization-activated cyclic nucleotide-gated channel 4 | Homo sapiens	16	0.9958	CHEMBL1250417	Q9Y3Q4	SINGLE PROTEIN
Potassium-transporting ATPase | Homo sapiens	80	0.996	CHEMBL2095173	P20648, P51164	PROTEIN COMPLEX
Potassium-transporting ATPase alpha chain 2 | Homo sapiens	10	1	CHEMBL2933	P54707	SINGLE PROTEIN
Pregnane X receptor | Homo sapiens	129	0.9521	CHEMBL3401	O75469	SINGLE PROTEIN
Presenilin 1 | Homo sapiens	8	0.9345	CHEMBL2473	P49768	SINGLE PROTEIN
Presenilin 2 | Homo sapiens	7	1	CHEMBL3708	P49810	SINGLE PROTEIN
Prion protein | Homo sapiens	6	0.9999	CHEMBL4869	P04156	SINGLE PROTEIN
Probable DNA dC->dU-editing enzyme APOBEC-3A | Homo sapiens	204	0.8901	CHEMBL1741179	P31941	SINGLE PROTEIN
Probable global transcription activator SNF2L2 | Homo sapiens	3	0.9135	CHEMBL2362979	P51531	SINGLE PROTEIN
Probable G-protein coupled receptor 142 | Homo sapiens	91	1	CHEMBL2069161	Q7Z601	SINGLE PROTEIN
Progesterone receptor | Homo sapiens	1419	0.9973	CHEMBL208	P06401	SINGLE PROTEIN
Programmed cell death protein 4 | Homo sapiens	5	0.9752	CHEMBL1781868	Q53EL6	SINGLE PROTEIN
Prohormone convertase 1 | Homo sapiens	4	1	CHEMBL3182	P29120	SINGLE PROTEIN
Prohormone convertase 2 | Homo sapiens	4	1	CHEMBL2433	P16519	SINGLE PROTEIN
Prokineticin receptor 1 | Homo sapiens	24	1	CHEMBL5649	Q8TCW9	SINGLE PROTEIN
Proliferating cell nuclear antigen | Homo sapiens	20	1	CHEMBL2346488	P12004	SINGLE PROTEIN
Proline-rich AKT1 substrate 1 | Homo sapiens	3	0.9999	CHEMBL1255161	Q96B36	SINGLE PROTEIN
Prolyl endopeptidase | Homo sapiens	182	0.9984	CHEMBL3202	P48147	SINGLE PROTEIN
Prostaglandin E synthase | Homo sapiens	409	0.9807	CHEMBL5658	O14684	SINGLE PROTEIN
Prostaglandin E synthase 2 | Homo sapiens	27	0.9917	CHEMBL4411	Q9H7Z7	SINGLE PROTEIN
Prostaglandin I2 synthase | Homo sapiens	14	1	CHEMBL4428	Q16647	SINGLE PROTEIN
Prostanoid DP receptor | Homo sapiens	391	0.9975	CHEMBL4427	Q13258	SINGLE PROTEIN
Prostanoid EP1 receptor | Homo sapiens	412	0.9985	CHEMBL1811	P34995	SINGLE PROTEIN
Prostanoid EP2 receptor | Homo sapiens	149	0.9966	CHEMBL1881	P43116	SINGLE PROTEIN
Prostanoid EP3 receptor | Homo sapiens	496	0.9966	CHEMBL3710	P43115	SINGLE PROTEIN
Prostanoid EP4 receptor | Homo sapiens	307	0.9949	CHEMBL1836	P35408	SINGLE PROTEIN
Prostanoid FP receptor | Homo sapiens	81	0.9936	CHEMBL1987	P43088	SINGLE PROTEIN
Prostanoid IP receptor | Homo sapiens	139	0.9929	CHEMBL1995	P43119	SINGLE PROTEIN
Prostasin | Homo sapiens	19	1	CHEMBL5610	Q16651	SINGLE PROTEIN
Prostate specific antigen | Homo sapiens	42	0.9759	CHEMBL2099	P07288	SINGLE PROTEIN
Prostatic acid phosphatase | Homo sapiens	6	0.9999	CHEMBL2633	P15309	SINGLE PROTEIN
Proteasome component C5 | Homo sapiens	39	0.9823	CHEMBL4208	P20618	SINGLE PROTEIN
Proteasome Macropain subunit | Homo sapiens	40	0.9723	CHEMBL3492	P49721	SINGLE PROTEIN
Proteasome Macropain subunit MB1 | Homo sapiens	136	0.9967	CHEMBL4662	P28074	SINGLE PROTEIN
Proteasome subunit beta type-8 | Homo sapiens	13	0.9998	CHEMBL5620	P28062	SINGLE PROTEIN
Protein arginine N-methyltransferase 3 | Homo sapiens	27	0.9614	CHEMBL5891	O60678	SINGLE PROTEIN
Protein disulfide-isomerase | Homo sapiens	24	0.8592	CHEMBL5422	P07237	SINGLE PROTEIN
Protein farnesyltransferase | Homo sapiens	1244	0.9943	CHEMBL2094108	P49356, P49354	PROTEIN COMPLEX
Protein kinase C alpha | Homo sapiens	616	0.9541	CHEMBL299	P17252	SINGLE PROTEIN
Protein kinase C beta | Homo sapiens	396	0.9364	CHEMBL3045	P05771	SINGLE PROTEIN
Protein kinase C delta | Homo sapiens	852	0.9541	CHEMBL2996	Q05655	SINGLE PROTEIN
Protein kinase C epsilon | Homo sapiens	352	0.9297	CHEMBL3582	Q02156	SINGLE PROTEIN
Protein kinase C eta | Homo sapiens	313	0.9306	CHEMBL3616	P24723	SINGLE PROTEIN
Protein kinase C gamma | Homo sapiens	429	0.9331	CHEMBL2938	P05129	SINGLE PROTEIN
Protein kinase C iota | Homo sapiens	233	0.9159	CHEMBL2598	P41743	SINGLE PROTEIN
Protein kinase C mu | Homo sapiens	235	0.9058	CHEMBL3863	Q15139	SINGLE PROTEIN
Protein kinase C nu | Homo sapiens	431	0.9569	CHEMBL2595	O94806	SINGLE PROTEIN
Protein kinase C theta | Homo sapiens	662	0.9528	CHEMBL3920	Q04759	SINGLE PROTEIN
Protein kinase C zeta | Homo sapiens	258	0.9184	CHEMBL3438	Q05513	SINGLE PROTEIN
Protein kinase N1 | Homo sapiens	32	0.9308	CHEMBL3384	Q16512	SINGLE PROTEIN
Protein kinase N2 | Homo sapiens	426	0.926	CHEMBL3032	Q16513	SINGLE PROTEIN
Protein phosphatase 2C beta | Homo sapiens	9	0.9988	CHEMBL2845	O75688	SINGLE PROTEIN
Protein phosphatase methylesterase 1 | Homo sapiens	9	1	CHEMBL1293320	Q9Y570	SINGLE PROTEIN
Protein S100-A4 | Homo sapiens	27	0.8603	CHEMBL2362976	P26447	SINGLE PROTEIN
Protein tyrosine kinase 2 beta | Homo sapiens	343	0.8776	CHEMBL5469	Q14289	SINGLE PROTEIN
Protein tyrosine phosphatase receptor type C-associated protein | Homo sapiens	4	0.9363	CHEMBL4806	Q14761	SINGLE PROTEIN
Protein Wnt-3a | Homo sapiens	37	0.9998	CHEMBL1255137	P56704	SINGLE PROTEIN
Protein-arginine deiminase type-1 | Homo sapiens	5	1	CHEMBL1909486	Q9ULC6	SINGLE PROTEIN
Protein-arginine deiminase type-2 | Homo sapiens	5	1	CHEMBL1909487	Q9Y2J8	SINGLE PROTEIN
Protein-arginine deiminase type-3 | Homo sapiens	6	1	CHEMBL1909488	Q9ULW8	SINGLE PROTEIN
Protein-arginine deiminase type-4 | Homo sapiens	7	0.9004	CHEMBL6111	Q9UM07	SINGLE PROTEIN
Proteinase-activated receptor 1 | Homo sapiens	616	0.9982	CHEMBL3974	P25116	SINGLE PROTEIN
Proteinase-activated receptor 2 | Homo sapiens	41	0.9755	CHEMBL5963	P55085	SINGLE PROTEIN
Protein-glutamine gamma-glutamyltransferase | Homo sapiens	219	0.9892	CHEMBL2730	P21980	SINGLE PROTEIN
Protein-glutamine gamma-glutamyltransferase K | Homo sapiens	57	0.9826	CHEMBL2810	P22735	SINGLE PROTEIN
Protein-tyrosine phosphatase 1B | Homo sapiens	1229	0.9913	CHEMBL335	P18031	SINGLE PROTEIN
Protein-tyrosine phosphatase 1C | Homo sapiens	49	0.9866	CHEMBL3166	P29350	SINGLE PROTEIN
Protein-tyrosine phosphatase 1E | Homo sapiens	8	0.9994	CHEMBL2976	Q12923	SINGLE PROTEIN
Protein-tyrosine phosphatase 2C | Homo sapiens	215	0.8948	CHEMBL3864	Q06124	SINGLE PROTEIN
Protein-tyrosine phosphatase 4A3 | Homo sapiens	13	1	CHEMBL4162	O75365	SINGLE PROTEIN
Protein-tyrosine phosphatase G1 | Homo sapiens	44	0.9913	CHEMBL3236	Q05209	SINGLE PROTEIN
Protein-tyrosine phosphatase LC-PTP | Homo sapiens	221	0.9431	CHEMBL2219	P35236	SINGLE PROTEIN
Proton-coupled folate transporter | Homo sapiens	4	1	CHEMBL1795188	Q96NT5	SINGLE PROTEIN
Proto-oncogene c-JUN | Homo sapiens	75	0.9775	CHEMBL4977	P05412	SINGLE PROTEIN
Proto-oncogene protein Wnt-3 | Homo sapiens	46	0.9999	CHEMBL6079	P56703	SINGLE PROTEIN
Proto-oncogene tyrosine-protein kinase MER | Homo sapiens	314	0.9271	CHEMBL5331	Q12866	SINGLE PROTEIN
Proto-oncogene tyrosine-protein kinase ROS | Homo sapiens	303	0.9148	CHEMBL5568	P08922	SINGLE PROTEIN
Protoporphyrinogen oxidase | Homo sapiens	64	0.9971	CHEMBL1926488	P50336	SINGLE PROTEIN
P-selectin | Homo sapiens	48	0.9975	CHEMBL5378	P16109	SINGLE PROTEIN
PTPsigma-(Brain) | Homo sapiens	7	0.8685	CHEMBL2146342	Q9UM81	SINGLE PROTEIN
Purine nucleoside phosphorylase | Homo sapiens	141	0.9999	CHEMBL4338	P00491	SINGLE PROTEIN
Purinergic receptor P2Y1 | Homo sapiens	253	0.9963	CHEMBL4315	P47900	SINGLE PROTEIN
Purinergic receptor P2Y11 | Homo sapiens	7	1	CHEMBL4867	Q96G91	SINGLE PROTEIN
Purinergic receptor P2Y12 | Homo sapiens	726	0.9976	CHEMBL2001	Q9H244	SINGLE PROTEIN
Purinergic receptor P2Y14 | Homo sapiens	30	0.9994	CHEMBL4518	Q15391	SINGLE PROTEIN
Purinergic receptor P2Y2 | Homo sapiens	143	0.9973	CHEMBL4398	P41231	SINGLE PROTEIN
Puromycin-sensitive aminopeptidase | Homo sapiens	5	1	CHEMBL2264	P55786	SINGLE PROTEIN
Putative hexokinase HKDC1 | Homo sapiens	102	0.8917	CHEMBL1741200	Q2TB90	SINGLE PROTEIN
Putative hydrolase RBBP9 | Homo sapiens	8	0.9183	CHEMBL1075121	O75884	SINGLE PROTEIN
Pyrimidinergic receptor P2Y4 | Homo sapiens	59	0.9999	CHEMBL2123	P51582	SINGLE PROTEIN
Pyrimidinergic receptor P2Y6 | Homo sapiens	69	0.9977	CHEMBL4714	Q15077	SINGLE PROTEIN
Pyroglutamylated RFamide peptide receptor | Homo sapiens	36	1	CHEMBL5852	Q96P65	SINGLE PROTEIN
Pyruvate dehydrogenase kinase isoform 1 | Homo sapiens	30	0.8631	CHEMBL4766	Q15118	SINGLE PROTEIN
Pyruvate kinase isozymes R/L | Homo sapiens	86	0.9955	CHEMBL1075126	P30613	SINGLE PROTEIN
Qui0 reductase 1) | Homo sapiens	62	0.9959	CHEMBL3623	P15559	SINGLE PROTEIN
Qui0 reductase 2 | Homo sapiens	194	0.9863	CHEMBL3959	P16083	SINGLE PROTEIN
Rap guanine nucleotide exchange factor 4 | Homo sapiens	21	1	CHEMBL2029198	Q8WZA2	SINGLE PROTEIN
RAS guanyl releasing protein 3 | Homo sapiens	32	0.9999	CHEMBL3638	Q8IV61	SINGLE PROTEIN
Ras-related protein Rab-9A | Homo sapiens	20656	0.8749	CHEMBL1293294	P51151	SINGLE PROTEIN
Receptor protein-tyrosine kinase erbB-2 | Homo sapiens	1238	0.9793	CHEMBL1824	P04626	SINGLE PROTEIN
Receptor protein-tyrosine kinase erbB-4 | Homo sapiens	269	0.922	CHEMBL3009	Q15303	SINGLE PROTEIN
Receptor tyrosine-protein kinase erbB-3 | Homo sapiens	20	0.8933	CHEMBL5838	P21860	SINGLE PROTEIN
Receptor-interacting serine/threonine-protein kinase 1 | Homo sapiens	55	0.9764	CHEMBL5464	Q13546	SINGLE PROTEIN
Receptor-interacting serine/threonine-protein kinase 4 | Homo sapiens	18	0.8837	CHEMBL6083	P57078	SINGLE PROTEIN
Receptor-type tyrosine-protein phosphatase alpha | Homo sapiens	23	0.988	CHEMBL3918	P18433	SINGLE PROTEIN
Receptor-type tyrosine-protein phosphatase beta | Homo sapiens	15	0.993	CHEMBL2706	P23467	SINGLE PROTEIN
Receptor-type tyrosine-protein phosphatase F (LAR) | Homo sapiens	40	0.9869	CHEMBL3521	P10586	SINGLE PROTEIN
Receptor-type tyrosine-protein phosphatase gamma | Homo sapiens	15	1	CHEMBL4905	P23470	SINGLE PROTEIN
Regulator of G-protein signaling 12 | Homo sapiens	31	0.9241	CHEMBL1293276	O14924	SINGLE PROTEIN
Regulator of G-protein signaling 4 | Homo sapiens	39	1	CHEMBL1795091	P49798	SINGLE PROTEIN
Regulator of G-protein signaling 8 | Homo sapiens	10	1	CHEMBL2034803	P57771	SINGLE PROTEIN
Relaxin receptor 1 | Homo sapiens	217	0.8802	CHEMBL1293316	Q9HBX9	SINGLE PROTEIN
Renal dipeptidase | Homo sapiens	10	1	CHEMBL1989	P16444	SINGLE PROTEIN
Renin | Homo sapiens	2038	0.998	CHEMBL286	P00797	SINGLE PROTEIN
Retina-specific amine oxidase, copper containing | Homo sapiens	3	1	CHEMBL4112	O75106	SINGLE PROTEIN
Retinoblastoma-associated protein | Homo sapiens	3	1	CHEMBL5288	P06400	SINGLE PROTEIN
Retinoic acid receptor alpha | Homo sapiens	160	0.9997	CHEMBL2055	P10276	SINGLE PROTEIN
Retinoic acid receptor beta | Homo sapiens	196	0.9997	CHEMBL2008	P10826	SINGLE PROTEIN
Retinoic acid receptor gamma | Homo sapiens	161	0.9998	CHEMBL2003	P13631	SINGLE PROTEIN
Retinoid X receptor alpha | Homo sapiens	392	0.9975	CHEMBL2061	P19793	SINGLE PROTEIN
Retinoid X receptor beta | Homo sapiens	116	0.9936	CHEMBL1870	P28702	SINGLE PROTEIN
Retinoid X receptor gamma | Homo sapiens	117	0.9938	CHEMBL2004	P48443	SINGLE PROTEIN
Rho-associated protein kinase | Homo sapiens	63	0.9995	CHEMBL2111459	Q13464, O75116	PROTEIN COMPLEX
Rho-associated protein kinase 1 | Homo sapiens	930	0.9559	CHEMBL3231	Q13464	SINGLE PROTEIN
Rho-associated protein kinase 2 | Homo sapiens	1100	0.9601	CHEMBL2973	O75116	SINGLE PROTEIN
Rhodopsin kinase | Homo sapiens	22	0.9298	CHEMBL5607	Q15835	SINGLE PROTEIN
Ribonuclease H1 | Homo sapiens	9	0.9751	CHEMBL5893	O60930	SINGLE PROTEIN
Ribonucleoside-diphosphate reductase M1 chain | Homo sapiens	14	1	CHEMBL1830	P23921	SINGLE PROTEIN
Ribonucleoside-diphosphate reductase M2 chain | Homo sapiens	11	1	CHEMBL1954	P31350	SINGLE PROTEIN
Ribosomal protein S6 kinase (P70S6K) | Homo sapiens	3	0.8776	CHEMBL2111330	P23443, Q9UBS0	PROTEIN COMPLEX
Ribosomal protein S6 kinase 1 | Homo sapiens	552	0.9394	CHEMBL4501	P23443	SINGLE PROTEIN
Ribosomal protein S6 kinase 2 | Homo sapiens	15	0.9421	CHEMBL3111	Q9UBS0	SINGLE PROTEIN
Ribosomal protein S6 kinase alpha 1 | Homo sapiens	205	0.8932	CHEMBL2553	Q15418	SINGLE PROTEIN
Ribosomal protein S6 kinase alpha 2 | Homo sapiens	128	0.8535	CHEMBL3906	Q15349	SINGLE PROTEIN
Ribosomal protein S6 kinase alpha 3 | Homo sapiens	594	0.9331	CHEMBL2345	P51812	SINGLE PROTEIN
Ribosomal protein S6 kinase alpha 4 | Homo sapiens	175	0.8666	CHEMBL3125	O75676	SINGLE PROTEIN
Ribosomal protein S6 kinase alpha 5 | Homo sapiens	359	0.9239	CHEMBL4237	O75582	SINGLE PROTEIN
Ribosomal protein S6 kinase alpha 6 | Homo sapiens	142	0.8589	CHEMBL4924	Q9UK32	SINGLE PROTEIN
RNase L | Homo sapiens	8	1	CHEMBL3575	Q05823	SINGLE PROTEIN
RXR alpha/PPAR gamma | Homo sapiens	29	0.9951	CHEMBL2111394	P37231, P19793	PROTEIN COMPLEX
Ryanodine receptor 1 | Homo sapiens	4	0.9468	CHEMBL1846	P21817	SINGLE PROTEIN
S-adenosylmethionine decarboxylase 1 | Homo sapiens	8	0.9804	CHEMBL4181	P17707	SINGLE PROTEIN
Salivary alpha-amylase | Homo sapiens	15	0.9822	CHEMBL2478	P04745	SINGLE PROTEIN
Scavenger receptor class B member 1 | Homo sapiens	4	1	CHEMBL1914272	Q8WTV0	SINGLE PROTEIN
Secreted frizzled-related protein 1 | Homo sapiens	68	0.9869	CHEMBL5517	Q8N474	SINGLE PROTEIN
Segment polarity protein dishevelled homolog DVL-2 | Homo sapiens	3	0.9998	CHEMBL1255125	O14641	SINGLE PROTEIN
Selectin E | Homo sapiens	130	0.9998	CHEMBL3890	P16581	SINGLE PROTEIN
Sentrin-specific protease 1 | Homo sapiens	7	0.9847	CHEMBL1909484	Q9P0U3	SINGLE PROTEIN
Sentrin-specific protease 6 | Homo sapiens	296	0.93	CHEMBL1741215	Q9GZR1	SINGLE PROTEIN
Sentrin-specific protease 7 | Homo sapiens	564	0.9189	CHEMBL1741213	Q9BQF6	SINGLE PROTEIN
Sentrin-specific protease 8 | Homo sapiens	231	0.9399	CHEMBL1741207	Q96LD8	SINGLE PROTEIN
Serine/threonine protein kinase NLK | Homo sapiens	156	0.8762	CHEMBL5364	Q9UBE8	SINGLE PROTEIN
Serine/threonine protein phosphatase 2A, 56 kDa regulatory subunit, alpha isoform | Homo sapiens	3	0.9971	CHEMBL4763	Q15172	SINGLE PROTEIN
Serine/threonine protein phosphatase 2B catalytic subunit, alpha isoform | Homo sapiens	12	1	CHEMBL4445	Q08209	SINGLE PROTEIN
Serine/threonine protein phosphatase PP1-alpha catalytic subunit | Homo sapiens	60	0.9087	CHEMBL2164	P62136	SINGLE PROTEIN
Serine/threonine protein phosphatase PP1-gamma catalytic subunit | Homo sapiens	16	1	CHEMBL4438	P36873	SINGLE PROTEIN
Serine/threonine-protein kinase 10 | Homo sapiens	148	0.8624	CHEMBL3981	O94804	SINGLE PROTEIN
Serine/threonine-protein kinase 11 | Homo sapiens	159	0.8868	CHEMBL5606	Q15831	SINGLE PROTEIN
Serine/threonine-protein kinase 16 | Homo sapiens	39	0.9584	CHEMBL3938	O75716	SINGLE PROTEIN
Serine/threonine-protein kinase 17A | Homo sapiens	387	0.9256	CHEMBL4525	Q9UEE5	SINGLE PROTEIN
Serine/threonine-protein kinase 17B | Homo sapiens	29	0.9411	CHEMBL3980	O94768	SINGLE PROTEIN
Serine/threonine-protein kinase 2 | Homo sapiens	335	0.9505	CHEMBL4202	Q9H2G2	SINGLE PROTEIN
Serine/threonine-protein kinase 24 | Homo sapiens	132	0.8733	CHEMBL5082	Q9Y6E0	SINGLE PROTEIN
Serine/threonine-protein kinase 25 | Homo sapiens	25	0.9329	CHEMBL5552	O00506	SINGLE PROTEIN
Serine/threonine-protein kinase 32A | Homo sapiens	15	0.8935	CHEMBL6150	Q8WU08	SINGLE PROTEIN
Serine/threonine-protein kinase 32B | Homo sapiens	13	0.8895	CHEMBL5912	Q9NY57	SINGLE PROTEIN
Serine/threonine-protein kinase 33 | Homo sapiens	188	0.8839	CHEMBL6005	Q9BYT3	SINGLE PROTEIN
Serine/threonine-protein kinase 35 | Homo sapiens	22	0.8666	CHEMBL5651	Q8TDR2	SINGLE PROTEIN
Serine/threonine-protein kinase 36 | Homo sapiens	33	0.9174	CHEMBL4312	Q9NRP7	SINGLE PROTEIN
Serine/threonine-protein kinase 38 | Homo sapiens	9	0.9088	CHEMBL1075155	Q15208	SINGLE PROTEIN
Serine/threonine-protein kinase AKT | Homo sapiens	1401	0.9632	CHEMBL4282	P31749	SINGLE PROTEIN
Serine/threonine-protein kinase AKT2 | Homo sapiens	659	0.9516	CHEMBL2431	P31751	SINGLE PROTEIN
Serine/threonine-protein kinase AKT3 | Homo sapiens	432	0.942	CHEMBL4816	Q9Y243	SINGLE PROTEIN
Serine/threonine-protein kinase Aurora-A | Homo sapiens	1771	0.9627	CHEMBL4722	O14965	SINGLE PROTEIN
Serine/threonine-protein kinase Aurora-B | Homo sapiens	1467	0.9545	CHEMBL2185	Q96GD4	SINGLE PROTEIN
Serine/threonine-protein kinase Aurora-C | Homo sapiens	184	0.8769	CHEMBL3935	Q9UQB9	SINGLE PROTEIN
Serine/threonine-protein kinase B-raf | Homo sapiens	524	0.9807	CHEMBL5145	P15056	SINGLE PROTEIN
Serine/threonine-protein kinase Chk1 | Homo sapiens	1734	0.9728	CHEMBL4630	O14757	SINGLE PROTEIN
Serine/threonine-protein kinase Chk2 | Homo sapiens	526	0.9471	CHEMBL2527	O96017	SINGLE PROTEIN
Serine/threonine-protein kinase c-TAK1 | Homo sapiens	314	0.9583	CHEMBL5600	P27448	SINGLE PROTEIN
Serine/threonine-protein kinase D2 | Homo sapiens	497	0.9277	CHEMBL4900	Q9BZL6	SINGLE PROTEIN
Serine/threonine-protein kinase DCLK1 | Homo sapiens	72	0.9076	CHEMBL5683	O15075	SINGLE PROTEIN
Serine/threonine-protein kinase DCLK2 | Homo sapiens	157	0.8772	CHEMBL5519	Q8N568	SINGLE PROTEIN
Serine/threonine-protein kinase DCLK3 | Homo sapiens	32	0.9009	CHEMBL6123	Q9C098	SINGLE PROTEIN
Serine/threonine-protein kinase EEF2K | Homo sapiens	197	0.9018	CHEMBL5026	O00418	SINGLE PROTEIN
Serine/threonine-protein kinase GAK | Homo sapiens	55	0.9373	CHEMBL4355	O14976	SINGLE PROTEIN
Serine/threonine-protein kinase haspin | Homo sapiens	111	0.8793	CHEMBL1075163	Q8TF76	SINGLE PROTEIN
Serine/threonine-protein kinase ICK | Homo sapiens	21	0.9148	CHEMBL1163126	Q9UPZ9	SINGLE PROTEIN
Serine/threonine-protein kinase LATS1 | Homo sapiens	15	0.9276	CHEMBL6167	O95835	SINGLE PROTEIN
Serine/threonine-protein kinase LATS2 | Homo sapiens	20	0.9498	CHEMBL5907	Q9NRM7	SINGLE PROTEIN
Serine/threonine-protein kinase MARK1 | Homo sapiens	134	0.8667	CHEMBL5940	Q9P0L2	SINGLE PROTEIN
Serine/threonine-protein kinase MRCK beta | Homo sapiens	155	0.8732	CHEMBL5052	Q9Y5S2	SINGLE PROTEIN
Serine/threonine-protein kinase MRCK gamma | Homo sapiens	15	0.909	CHEMBL5615	Q6DT37	SINGLE PROTEIN
Serine/threonine-protein kinase MRCK-A | Homo sapiens	373	0.9226	CHEMBL4516	Q5VT25	SINGLE PROTEIN
Serine/threonine-protein kinase MST1 | Homo sapiens	146	0.8695	CHEMBL4598	Q13043	SINGLE PROTEIN
Serine/threonine-protein kinase MST2 | Homo sapiens	500	0.9364	CHEMBL4708	Q13188	SINGLE PROTEIN
Serine/threonine-protein kinase MST4 | Homo sapiens	33	0.9377	CHEMBL5941	Q9P289	SINGLE PROTEIN
Serine/threonine-protein kinase Nek1 | Homo sapiens	23	0.9358	CHEMBL5855	Q96PY6	SINGLE PROTEIN
Serine/threonine-protein kinase Nek11 | Homo sapiens	134	0.8663	CHEMBL5638	Q8NG66	SINGLE PROTEIN
Serine/threonine-protein kinase NEK2 | Homo sapiens	417	0.9174	CHEMBL3835	P51955	SINGLE PROTEIN
Serine/threonine-protein kinase Nek3 | Homo sapiens	152	0.8769	CHEMBL5679	P51956	SINGLE PROTEIN
Serine/threonine-protein kinase Nek4 | Homo sapiens	184	0.9621	CHEMBL5819	P51957	SINGLE PROTEIN
Serine/threonine-protein kinase Nek5 | Homo sapiens	15	0.9552	CHEMBL5044	Q6P3R8	SINGLE PROTEIN
Serine/threonine-protein kinase NEK6 | Homo sapiens	175	0.8868	CHEMBL4309	Q9HC98	SINGLE PROTEIN
Serine/threonine-protein kinase NEK7 | Homo sapiens	171	0.8853	CHEMBL4849	Q8TDX7	SINGLE PROTEIN
Serine/threonine-protein kinase NEK9 | Homo sapiens	12	0.8746	CHEMBL5257	Q8TD19	SINGLE PROTEIN
Serine/threonine-protein kinase NIM1 | Homo sapiens	17	0.948	CHEMBL3542	Q8IY84	SINGLE PROTEIN
Serine/threonine-protein kinase OSR1 | Homo sapiens	13	0.8705	CHEMBL1163104	O95747	SINGLE PROTEIN
Serine/threonine-protein kinase PAK 1 | Homo sapiens	142	0.9414	CHEMBL4600	Q13153	SINGLE PROTEIN
Serine/threonine-protein kinase PAK 2 | Homo sapiens	167	0.8811	CHEMBL4487	Q13177	SINGLE PROTEIN
Serine/threonine-protein kinase PAK 3 | Homo sapiens	159	0.8753	CHEMBL2999	O75914	SINGLE PROTEIN
Serine/threonine-protein kinase PAK 4 | Homo sapiens	374	0.9176	CHEMBL4482	O96013	SINGLE PROTEIN
Serine/threonine-protein kinase PAK6 | Homo sapiens	142	0.8629	CHEMBL4311	Q9NQU5	SINGLE PROTEIN
Serine/threonine-protein kinase PAK7 | Homo sapiens	144	0.8668	CHEMBL4524	Q9P286	SINGLE PROTEIN
Serine/threonine-protein kinase PCTAIRE-1 | Homo sapiens	43	0.9283	CHEMBL4597	Q00536	SINGLE PROTEIN
Serine/threonine-protein kinase PCTAIRE-2 | Homo sapiens	24	0.9071	CHEMBL5790	Q00537	SINGLE PROTEIN
Serine/threonine-protein kinase PFTAIRE-1 | Homo sapiens	21	0.8784	CHEMBL6162	O94921	SINGLE PROTEIN
Serine/threonine-protein kinase PFTAIRE-2 | Homo sapiens	16	0.8591	CHEMBL5856	Q96Q40	SINGLE PROTEIN
Serine/threonine-protein kinase PIM1 | Homo sapiens	1265	0.9559	CHEMBL2147	P11309	SINGLE PROTEIN
Serine/threonine-protein kinase PIM2 | Homo sapiens	635	0.96	CHEMBL4523	Q9P1W9	SINGLE PROTEIN
Serine/threonine-protein kinase PIM3 | Homo sapiens	542	0.9404	CHEMBL5407	Q86V86	SINGLE PROTEIN
Serine/threonine-protein kinase PLK1 | Homo sapiens	676	0.9527	CHEMBL3024	P53350	SINGLE PROTEIN
Serine/threonine-protein kinase PLK2 | Homo sapiens	232	0.9163	CHEMBL5938	Q9NYY3	SINGLE PROTEIN
Serine/threonine-protein kinase PLK3 | Homo sapiens	422	0.9317	CHEMBL4897	Q9H4B4	SINGLE PROTEIN
Serine/threonine-protein kinase PLK4 | Homo sapiens	368	0.9546	CHEMBL3788	O00444	SINGLE PROTEIN
Serine/threonine-protein kinase PRKX | Homo sapiens	376	0.9162	CHEMBL5818	P51817	SINGLE PROTEIN
Serine/threonine-protein kinase PRP4 homolog | Homo sapiens	14	0.9607	CHEMBL1908382	Q13523	SINGLE PROTEIN
Serine/threonine-protein kinase RAF | Homo sapiens	509	0.9486	CHEMBL1906	P04049	SINGLE PROTEIN
Serine/threonine-protein kinase receptor R3 | Homo sapiens	25	0.8949	CHEMBL5311	P37023	SINGLE PROTEIN
Serine/threonine-protein kinase RIO1 | Homo sapiens	26	0.946	CHEMBL5975	Q9BRS2	SINGLE PROTEIN
Serine/threonine-protein kinase RIO2 | Homo sapiens	23	0.8933	CHEMBL6000	Q9BVS4	SINGLE PROTEIN
Serine/threonine-protein kinase RIO3 | Homo sapiens	24	0.9346	CHEMBL5659	O14730	SINGLE PROTEIN
Serine/threonine-protein kinase RIPK2 | Homo sapiens	147	0.8554	CHEMBL5014	O43353	SINGLE PROTEIN
Serine/threonine-protein kinase SBK1 | Homo sapiens	18	0.9162	CHEMBL1163129	Q52WX2	SINGLE PROTEIN
Serine/threonine-protein kinase Sgk1 | Homo sapiens	182	0.8984	CHEMBL2343	O00141	SINGLE PROTEIN
Serine/threonine-protein kinase Sgk2 | Homo sapiens	371	0.9317	CHEMBL5794	Q9HBY8	SINGLE PROTEIN
Serine/threonine-protein kinase Sgk3 | Homo sapiens	163	0.878	CHEMBL6186	Q96BR1	SINGLE PROTEIN
Serine/threonine-protein kinase SIK2 | Homo sapiens	47	0.9432	CHEMBL5699	Q9H0K1	SINGLE PROTEIN
Serine/threonine-protein kinase SIK3 | Homo sapiens	17	0.8817	CHEMBL6149	Q9Y2K2	SINGLE PROTEIN
Serine/threonine-protein kinase SMG1 | Homo sapiens	21	1	CHEMBL1795195	Q96Q15	SINGLE PROTEIN
Serine/threonine-protein kinase SRPK1 | Homo sapiens	354	0.9216	CHEMBL4375	Q96SB4	SINGLE PROTEIN
Serine/threonine-protein kinase SRPK2 | Homo sapiens	152	0.8879	CHEMBL5668	P78362	SINGLE PROTEIN
Serine/threonine-protein kinase SRPK3 | Homo sapiens	158	0.887	CHEMBL5415	Q9UPE1	SINGLE PROTEIN
Serine/threonine-protein kinase TAO1 | Homo sapiens	469	0.9166	CHEMBL5261	Q7L7X3	SINGLE PROTEIN
Serine/threonine-protein kinase TAO3 | Homo sapiens	152	0.8612	CHEMBL5701	Q9H2K8	SINGLE PROTEIN
Serine/threonine-protein kinase TBK1 | Homo sapiens	293	0.9073	CHEMBL5408	Q9UHD2	SINGLE PROTEIN
Serine/threonine-protein kinase TNNI3K | Homo sapiens	25	0.9102	CHEMBL5260	Q59H18	SINGLE PROTEIN
Serine/threonine-protein kinase tousled-like 1 | Homo sapiens	17	0.9143	CHEMBL5388	Q9UKI8	SINGLE PROTEIN
Serine/threonine-protein kinase tousled-like 2 | Homo sapiens	142	0.8773	CHEMBL5404	Q86UE8	SINGLE PROTEIN
Serine/threonine-protein kinase ULK1 | Homo sapiens	18	0.8804	CHEMBL6006	O75385	SINGLE PROTEIN
Serine/threonine-protein kinase ULK2 | Homo sapiens	144	0.8742	CHEMBL5435	Q8IYT8	SINGLE PROTEIN
Serine/threonine-protein kinase ULK3 | Homo sapiens	140	0.8635	CHEMBL5047	Q6PHR2	SINGLE PROTEIN
Serine/threonine-protein kinase VRK1 | Homo sapiens	3	1	CHEMBL1293199	Q99986	SINGLE PROTEIN
Serine/threonine-protein kinase VRK2 | Homo sapiens	145	0.8678	CHEMBL1649059	Q86Y07	SINGLE PROTEIN
Serine/threonine-protein kinase WEE1 | Homo sapiens	288	0.9927	CHEMBL5491	P30291	SINGLE PROTEIN
Serine/threonine-protein kinase WNK2 | Homo sapiens	134	0.8768	CHEMBL5639	Q9Y3S1	SINGLE PROTEIN
Serine/threonine-protein kinase WNK3 | Homo sapiens	142	0.8758	CHEMBL6055	Q9BYP7	SINGLE PROTEIN
Serine/threonine-protein kinase/endoribonuclease IRE1 | Homo sapiens	17	0.8982	CHEMBL1163101	O75460	SINGLE PROTEIN
Serine/threonine-protein phosphatase | Homo sapiens	24	0.8614	CHEMBL1293265	Q9BPW0	SINGLE PROTEIN
Serine-protein kinase ATR | Homo sapiens	88	0.9812	CHEMBL5024	Q13535	SINGLE PROTEIN
Serotonin 1a (5-HT1a) receptor | Homo sapiens	2373	0.9861	CHEMBL214	P08908	SINGLE PROTEIN
Serotonin 1b (5-HT1b) receptor | Homo sapiens	819	0.99	CHEMBL1898	P28222	SINGLE PROTEIN
Serotonin 1d (5-HT1d) receptor | Homo sapiens	916	0.9935	CHEMBL1983	P28221	SINGLE PROTEIN
Serotonin 1e (5-HT1e) receptor | Homo sapiens	23	0.8592	CHEMBL2182	P28566	SINGLE PROTEIN
Serotonin 1f (5-HT1f) receptor | Homo sapiens	90	0.9931	CHEMBL1805	P30939	SINGLE PROTEIN
Serotonin 2a (5-HT2a) receptor | Homo sapiens	1886	0.9829	CHEMBL224	P28223	SINGLE PROTEIN
Serotonin 2b (5-HT2b) receptor | Homo sapiens	780	0.9623	CHEMBL1833	P41595	SINGLE PROTEIN
Serotonin 2c (5-HT2c) receptor | Homo sapiens	1707	0.9793	CHEMBL225	P28335	SINGLE PROTEIN
Serotonin 3 (5-HT3) receptor | Homo sapiens	170	0.9885	CHEMBL2111332	P46098, O95264	PROTEIN COMPLEX
Serotonin 3a (5-HT3a) receptor | Homo sapiens	285	0.9855	CHEMBL1899	P46098	SINGLE PROTEIN
Serotonin 4 (5-HT4) receptor | Homo sapiens	277	0.9905	CHEMBL1875	Q13639	SINGLE PROTEIN
Serotonin 5a (5-HT5a) receptor | Homo sapiens	119	0.973	CHEMBL3426	P47898	SINGLE PROTEIN
Serotonin 6 (5-HT6) receptor | Homo sapiens	1807	0.9895	CHEMBL3371	P50406	SINGLE PROTEIN
Serotonin 7 (5-HT7) receptor | Homo sapiens	818	0.9853	CHEMBL3155	P34969	SINGLE PROTEIN
Serotonin transporter | Homo sapiens	2842	0.9888	CHEMBL228	P31645	SINGLE PROTEIN
Serum albumin | Homo sapiens	29	0.9128	CHEMBL3253	P02768	SINGLE PROTEIN
SHC-transforming protein 1 | Homo sapiens	9	1	CHEMBL5626	P29353	SINGLE PROTEIN
Short transient receptor potential channel 3 | Homo sapiens	18	1	CHEMBL2417348	Q13507	SINGLE PROTEIN
Short transient receptor potential channel 6 | Homo sapiens	20	1	CHEMBL2417347	Q9Y210	SINGLE PROTEIN
Sialidase 3 | Homo sapiens	4	0.9994	CHEMBL3046	Q9UQ49	SINGLE PROTEIN
Sialidase 4 | Homo sapiens	8	1	CHEMBL4174	Q8WWR8	SINGLE PROTEIN
Sigma opioid receptor | Homo sapiens	1268	0.9897	CHEMBL287	Q99720	SINGLE PROTEIN
Signal transducer and activator of transcription 1-alpha/beta | Homo sapiens	98	0.8647	CHEMBL6101	P42224	SINGLE PROTEIN
Signal transducer and activator of transcription 3 | Homo sapiens	341	0.866	CHEMBL4026	P40763	SINGLE PROTEIN
Signal transducer and activator of transcription 5B | Homo sapiens	11	0.9999	CHEMBL5817	P51692	SINGLE PROTEIN
Signal transducer and activator of transcription 6 | Homo sapiens	102	0.916	CHEMBL5401	P42226	SINGLE PROTEIN
Small conductance calcium-activated potassium channel protein 1 | Homo sapiens	5	0.9772	CHEMBL2369	Q92952	SINGLE PROTEIN
Small conductance calcium-activated potassium channel protein 2 | Homo sapiens	5	0.9772	CHEMBL4469	Q9H2S1	SINGLE PROTEIN
Small conductance calcium-activated potassium channel protein 3 | Homo sapiens	10	0.9608	CHEMBL3381	Q9UGI6	SINGLE PROTEIN
S-methyl-5-thioadenosine phosphorylase | Homo sapiens	41	1	CHEMBL4941	Q13126	SINGLE PROTEIN
Smoothened homolog | Homo sapiens	314	0.9942	CHEMBL5971	Q99835	SINGLE PROTEIN
Sn1-specific diacylglycerol lipase alpha | Homo sapiens	21	0.975	CHEMBL5545	Q9Y4D2	SINGLE PROTEIN
Sodium channel protein type II alpha subunit | Homo sapiens	82	0.9673	CHEMBL4187	Q99250	SINGLE PROTEIN
Sodium channel protein type IV alpha subunit | Homo sapiens	30	0.9519	CHEMBL2072	P35499	SINGLE PROTEIN
Sodium channel protein type IX alpha subunit | Homo sapiens	1524	0.9938	CHEMBL4296	Q15858	SINGLE PROTEIN
Sodium channel protein type V alpha subunit | Homo sapiens	192	0.9687	CHEMBL1980	Q14524	SINGLE PROTEIN
Sodium channel protein type X alpha subunit | Homo sapiens	79	0.9872	CHEMBL5451	Q9Y5Y9	SINGLE PROTEIN
Sodium/glucose cotransporter 1 | Homo sapiens	244	0.9975	CHEMBL4979	P13866	SINGLE PROTEIN
Sodium/glucose cotransporter 2 | Homo sapiens	701	0.9984	CHEMBL3884	P31639	SINGLE PROTEIN
Sodium/hydrogen exchanger 1 | Homo sapiens	178	0.9998	CHEMBL2781	P19634	SINGLE PROTEIN
Solute carrier family 12 member 5 | Homo sapiens	9	0.891	CHEMBL1615384	Q9H2X9	SINGLE PROTEIN
Solute carrier family 15 member 2 | Homo sapiens	19	0.9954	CHEMBL1743125	Q16348	SINGLE PROTEIN
Solute carrier family 22 member 11 | Homo sapiens	7	1	CHEMBL2073677	Q9NSA0	SINGLE PROTEIN
Solute carrier family 22 member 12 | Homo sapiens	22	0.9909	CHEMBL6120	Q96S37	SINGLE PROTEIN
Solute carrier family 22 member 3 | Homo sapiens	9	0.9733	CHEMBL2073673	O75751	SINGLE PROTEIN
Solute carrier family 22 member 6 | Homo sapiens	22	0.9218	CHEMBL1641347	Q4U2R8	SINGLE PROTEIN
Solute carrier organic anion transporter family member 1B1 | Homo sapiens	1215	0.9334	CHEMBL1697668	Q9Y6L6	SINGLE PROTEIN
Solute carrier organic anion transporter family member 1B3 | Homo sapiens	1335	0.9347	CHEMBL1743121	Q9NPD5	SINGLE PROTEIN
Solute carrier organic anion transporter family member 4C1 | Homo sapiens	3	0.9371	CHEMBL2073690	Q6ZQN7	SINGLE PROTEIN
Somatostatin receptor 1 | Homo sapiens	170	0.9958	CHEMBL1917	P30872	SINGLE PROTEIN
Somatostatin receptor 2 | Homo sapiens	316	0.9908	CHEMBL1804	P30874	SINGLE PROTEIN
Somatostatin receptor 3 | Homo sapiens	260	0.9982	CHEMBL2028	P32745	SINGLE PROTEIN
Somatostatin receptor 4 | Homo sapiens	199	0.9945	CHEMBL1853	P31391	SINGLE PROTEIN
Somatostatin receptor 5 | Homo sapiens	317	0.9901	CHEMBL1792	P35346	SINGLE PROTEIN
Sorbitol dehydrogenase | Homo sapiens	65	1	CHEMBL2275	Q00796	SINGLE PROTEIN
Spermidine synthase | Homo sapiens	3	1	CHEMBL4232	P19623	SINGLE PROTEIN
Sphingosine 1-phosphate receptor Edg-1 | Homo sapiens	1109	0.9761	CHEMBL4333	P21453	SINGLE PROTEIN
Sphingosine 1-phosphate receptor Edg-3 | Homo sapiens	529	0.9865	CHEMBL3892	Q99500	SINGLE PROTEIN
Sphingosine 1-phosphate receptor Edg-5 | Homo sapiens	134	0.9101	CHEMBL2955	O95136	SINGLE PROTEIN
Sphingosine 1-phosphate receptor Edg-6 | Homo sapiens	349	0.9486	CHEMBL3230	O95977	SINGLE PROTEIN
Sphingosine 1-phosphate receptor Edg-8 | Homo sapiens	178	0.9888	CHEMBL2274	Q9H228	SINGLE PROTEIN
Sphingosine kinase 1 | Homo sapiens	78	0.9991	CHEMBL4394	Q9NYA1	SINGLE PROTEIN
Sphingosine kinase 2 | Homo sapiens	39	0.9892	CHEMBL3023	Q9NRA0	SINGLE PROTEIN
Splicing factor 3B subunit 3 | Homo sapiens	12	0.9833	CHEMBL1250378	Q15393	SINGLE PROTEIN
SPS1/STE20-related protein kinase YSK4 | Homo sapiens	56	0.9235	CHEMBL6191	Q56UN5	SINGLE PROTEIN
Squalene monooxygenase | Homo sapiens	52	0.9999	CHEMBL3592	Q14534	SINGLE PROTEIN
Squalene synthetase | Homo sapiens	119	0.9929	CHEMBL3338	P37268	SINGLE PROTEIN
STE20/SPS1-related proline-alanine-rich protein kinase | Homo sapiens	14	0.8946	CHEMBL1163108	Q9UEW8	SINGLE PROTEIN
Stearoyl-CoA desaturase 5 | Homo sapiens	3	0.9986	CHEMBL1275210	Q86SK9	SINGLE PROTEIN
Stem cell growth factor receptor | Homo sapiens	914	0.9583	CHEMBL1936	P10721	SINGLE PROTEIN
Steroid 5-alpha-reductase 1 | Homo sapiens	335	0.9959	CHEMBL1787	P18405	SINGLE PROTEIN
Steroid 5-alpha-reductase 2 | Homo sapiens	302	0.999	CHEMBL1856	P31213	SINGLE PROTEIN
Steroidogenic factor 1 | Homo sapiens	49	1	CHEMBL4666	Q13285	SINGLE PROTEIN
Sterol 26-hydroxylase, mitochondrial | Homo sapiens	5	1	CHEMBL5992	Q02318	SINGLE PROTEIN
Sterol regulatory element-binding protein 2 | Homo sapiens	17	0.9637	CHEMBL1795166	Q12772	SINGLE PROTEIN
Steryl-sulfatase | Homo sapiens	210	0.9992	CHEMBL3559	P08842	SINGLE PROTEIN
Subtilisin/kexin type 5 | Homo sapiens	4	1	CHEMBL2826	Q92824	SINGLE PROTEIN
Subtilisin/kexin type 6 | Homo sapiens	17	0.9999	CHEMBL2951	P29122	SINGLE PROTEIN
Subtilisin/kexin type 7 | Homo sapiens	6	0.8627	CHEMBL2232	Q16549	SINGLE PROTEIN
Succinate receptor 1 | Homo sapiens	46	1	CHEMBL2150838	Q9BXA5	SINGLE PROTEIN
Sucrase-isomaltase | Homo sapiens	26	1	CHEMBL2748	P14410	SINGLE PROTEIN
Sulfonylurea receptor 1 | Homo sapiens	3	1	CHEMBL2071	Q09428	SINGLE PROTEIN
Sulfonylurea receptor 1, Kir6.2 | Homo sapiens	59	0.9873	CHEMBL2096972	Q14654, Q09428	PROTEIN COMPLEX
Sulfonylurea receptor 2 | Homo sapiens	39	0.9998	CHEMBL1971	O60706	SINGLE PROTEIN
Sulfonylurea receptor 2, Kir6.2 | Homo sapiens	14	0.9548	CHEMBL2095198	O60706, Q14654	PROTEIN COMPLEX
SUMO-activating enzyme | Homo sapiens	92	0.911	CHEMBL2095174	Q9UBT2, Q9UBE0	PROTEIN COMPLEX
TAK1/TAB1 | Homo sapiens	71	1	CHEMBL3038499	O43318, Q15750	PROTEIN COMPLEX
Tankyrase-1 | Homo sapiens	129	0.9862	CHEMBL6164	O95271	SINGLE PROTEIN
Tankyrase-2 | Homo sapiens	150	0.9955	CHEMBL6154	Q9H2K2	SINGLE PROTEIN
Taste receptor type 2 member 31 | Homo sapiens	3	1	CHEMBL2034804	P59538	SINGLE PROTEIN
T-cell protein-tyrosine phosphatase | Homo sapiens	271	0.9913	CHEMBL3807	P17706	SINGLE PROTEIN
Telomerase reverse transcriptase | Homo sapiens	349	0.9766	CHEMBL2916	O14746	SINGLE PROTEIN
Terminal deoxynucleotidyltransferase | Homo sapiens	4	0.8672	CHEMBL4810	P04053	SINGLE PROTEIN
Testis-specific androgen-binding protein | Homo sapiens	83	0.9971	CHEMBL3305	P04278	SINGLE PROTEIN
Testis-specific serine/threonine-protein kinase 1 | Homo sapiens	206	0.8973	CHEMBL6003	Q9BXA7	SINGLE PROTEIN
Testis-specific serine/threonine-protein kinase 2 | Homo sapiens	187	0.885	CHEMBL6014	Q96PF2	SINGLE PROTEIN
TGF-beta receptor type I | Homo sapiens	655	0.9641	CHEMBL4439	P36897	SINGLE PROTEIN
TGF-beta receptor type II | Homo sapiens	67	0.9145	CHEMBL4267	P37173	SINGLE PROTEIN
Thiopurine S-methyltransferase | Homo sapiens	5	1	CHEMBL2500	P51580	SINGLE PROTEIN
Thioredoxin | Homo sapiens	10	1	CHEMBL2010624	P10599	SINGLE PROTEIN
Threonyl-tRNA synthetase | Homo sapiens	18	1	CHEMBL3391	P26639	SINGLE PROTEIN
Thrombin | Homo sapiens	3269	0.9806	CHEMBL204	P00734	SINGLE PROTEIN
Thrombopoietin receptor | Homo sapiens	236	0.9999	CHEMBL1864	P40238	SINGLE PROTEIN
Thromboxane A2 receptor | Homo sapiens	751	0.9951	CHEMBL2069	P21731	SINGLE PROTEIN
Thromboxane-A synthase | Homo sapiens	613	0.9856	CHEMBL1835	P24557	SINGLE PROTEIN
Thymidine kinase, cytosolic | Homo sapiens	26	0.9996	CHEMBL2883	P04183	SINGLE PROTEIN
Thymidine kinase, mitochondrial | Homo sapiens	22	1	CHEMBL4580	O00142	SINGLE PROTEIN
Thymidine phosphorylase | Homo sapiens	32	0.9957	CHEMBL3106	P19971	SINGLE PROTEIN
Thymidylate synthase | Homo sapiens	408	0.9973	CHEMBL1952	P04818	SINGLE PROTEIN
Thyroid hormone receptor | Homo sapiens	23	1	CHEMBL2111462	P10827, P10828	PROTEIN COMPLEX
Thyroid hormone receptor alpha | Homo sapiens	274	0.9989	CHEMBL1860	P10827	SINGLE PROTEIN
Thyrotropin-releasing hormone receptor | Homo sapiens	5	1	CHEMBL1810	P34981	SINGLE PROTEIN
Tissue-type plasminogen activator | Homo sapiens	191	0.9963	CHEMBL1873	P00750	SINGLE PROTEIN
TNF-alpha | Homo sapiens	160	0.9289	CHEMBL1825	P01375	SINGLE PROTEIN
Toll-like receptor 2 | Homo sapiens	23	1	CHEMBL4163	O60603	SINGLE PROTEIN
Toll-like receptor 7 | Homo sapiens	127	0.9992	CHEMBL5936	Q9NYK1	SINGLE PROTEIN
Toll-like receptor 8 | Homo sapiens	23	0.9987	CHEMBL5805	Q9NR97	SINGLE PROTEIN
Toll-like receptor 9 | Homo sapiens	158	0.9483	CHEMBL5804	Q9NR96	SINGLE PROTEIN
Trace amine-associated receptor 1 | Homo sapiens	412	0.9259	CHEMBL5857	Q96RJ0	SINGLE PROTEIN
TRAF2- and NCK-interacting kinase | Homo sapiens	59	0.963	CHEMBL4527	Q9UKE5	SINGLE PROTEIN
Transcription factor AP1 | Homo sapiens	38	1	CHEMBL2111421	P05412, P01100	PROTEIN COMPLEX
Transcriptional regulator ERG | Homo sapiens	24	0.9901	CHEMBL1293191	P11308	SINGLE PROTEIN
Transforming growth factor beta-1 | Homo sapiens	7	1	CHEMBL1795178	P01137	SINGLE PROTEIN
Transforming protein p21/H-Ras-1 | Homo sapiens	46	0.9815	CHEMBL2167	P01112	SINGLE PROTEIN
Transforming protein RhoA | Homo sapiens	22	0.9994	CHEMBL6052	P61586	SINGLE PROTEIN
Transient receptor potential cation channel subfamily A member 1 | Homo sapiens	155	0.9703	CHEMBL6007	O75762	SINGLE PROTEIN
Transient receptor potential cation channel subfamily M member 8 | Homo sapiens	57	0.9821	CHEMBL1075319	Q7Z2W7	SINGLE PROTEIN
Transient receptor potential cation channel subfamily V member 4 | Homo sapiens	18	0.9804	CHEMBL3119	Q9HBA0	SINGLE PROTEIN
Transitional endoplasmic reticulum ATPase | Homo sapiens	104	0.9896	CHEMBL1075145	P55072	SINGLE PROTEIN
Transketolase | Homo sapiens	22	0.9944	CHEMBL4983	P29401	SINGLE PROTEIN
Translocator protein | Homo sapiens	17	0.8783	CHEMBL5742	P30536	SINGLE PROTEIN
Transmembrane protease serine 11D | Homo sapiens	42	0.9998	CHEMBL1795138	O60235	SINGLE PROTEIN
Transmembrane protease serine 2 | Homo sapiens	3	1	CHEMBL1795140	O15393	SINGLE PROTEIN
Transmembrane protease serine 6 | Homo sapiens	3	0.9913	CHEMBL1795139	Q8IU80	SINGLE PROTEIN
Transthyretin | Homo sapiens	27	0.9846	CHEMBL3194	P02766	SINGLE PROTEIN
Troponin, cardiac muscle | Homo sapiens	74	0.9452	CHEMBL2095202	P19429, P63316, P45379	PROTEIN COMPLEX
Trypsin I | Homo sapiens	619	0.9961	CHEMBL209	P07477	SINGLE PROTEIN
Tryptase beta-1 | Homo sapiens	125	0.9993	CHEMBL2617	Q15661	SINGLE PROTEIN
Tryptase gamma | Homo sapiens	3	0.9941	CHEMBL4955	Q9NRR2	SINGLE PROTEIN
Tryptophan 5-hydroxylase 1 | Homo sapiens	45	1	CHEMBL5689	P17752	SINGLE PROTEIN
Tryptophan 5-hydroxylase 2 | Homo sapiens	4	1	CHEMBL5433	Q8IWU9	SINGLE PROTEIN
Tubulin beta-1 chain | Homo sapiens	49	0.9995	CHEMBL1915	Q9H4B7	SINGLE PROTEIN
Tubulin beta-3 chain | Homo sapiens	4	0.9935	CHEMBL2597	Q13509	SINGLE PROTEIN
Tubulin--tyrosine ligase | Homo sapiens	17	1	CHEMBL5549	Q8NG68	SINGLE PROTEIN
Tumor necrosis factor receptor R1 | Homo sapiens	90	0.9987	CHEMBL3378	P19438	SINGLE PROTEIN
Tumor suppressor p53-binding protein 1 | Homo sapiens	5	0.9976	CHEMBL2424509	Q12888	SINGLE PROTEIN
Type-1 angiotensin II receptor | Homo sapiens	532	0.9685	CHEMBL227	P30556	SINGLE PROTEIN
Tyrosinase | Homo sapiens	21	0.9934	CHEMBL1973	P14679	SINGLE PROTEIN
Tyrosine kinase non-receptor protein 2 | Homo sapiens	319	0.9224	CHEMBL4599	Q07912	SINGLE PROTEIN
Tyrosine-protein kinase ABL | Homo sapiens	1124	0.9539	CHEMBL1862	P00519	SINGLE PROTEIN
Tyrosine-protein kinase ABL2 | Homo sapiens	159	0.8632	CHEMBL4014	P42684	SINGLE PROTEIN
Tyrosine-protein kinase BLK | Homo sapiens	350	0.9191	CHEMBL2250	P51451	SINGLE PROTEIN
Tyrosine-protein kinase BRK | Homo sapiens	266	0.909	CHEMBL4601	Q13882	SINGLE PROTEIN
Tyrosine-protein kinase BTK | Homo sapiens	343	0.9043	CHEMBL5251	Q06187	SINGLE PROTEIN
Tyrosine-protein kinase CSK | Homo sapiens	210	0.9037	CHEMBL2634	P41240	SINGLE PROTEIN
Tyrosine-protein kinase CTK | Homo sapiens	58	0.9281	CHEMBL4175	P42679	SINGLE PROTEIN
Tyrosine-protein kinase FER | Homo sapiens	277	0.918	CHEMBL3982	P16591	SINGLE PROTEIN
Tyrosine-protein kinase FES | Homo sapiens	211	0.8894	CHEMBL5455	P07332	SINGLE PROTEIN
Tyrosine-protein kinase FGR | Homo sapiens	154	0.8653	CHEMBL4454	P09769	SINGLE PROTEIN
Tyrosine-protein kinase FRK | Homo sapiens	324	0.9159	CHEMBL4223	P42685	SINGLE PROTEIN
Tyrosine-protein kinase FYN | Homo sapiens	458	0.8745	CHEMBL1841	P06241	SINGLE PROTEIN
Tyrosine-protein kinase HCK | Homo sapiens	363	0.9428	CHEMBL3234	P08631	SINGLE PROTEIN
Tyrosine-protein kinase ITK/TSK | Homo sapiens	733	0.9588	CHEMBL2959	Q08881	SINGLE PROTEIN
Tyrosine-protein kinase JAK1 | Homo sapiens	417	0.9912	CHEMBL2835	P23458	SINGLE PROTEIN
Tyrosine-protein kinase JAK2 | Homo sapiens	1285	0.9643	CHEMBL2971	O60674	SINGLE PROTEIN
Tyrosine-protein kinase JAK3 | Homo sapiens	905	0.9578	CHEMBL2148	P52333	SINGLE PROTEIN
Tyrosine-protein kinase LCK | Homo sapiens	1686	0.9582	CHEMBL258	P06239	SINGLE PROTEIN
Tyrosine-protein kinase Lyn | Homo sapiens	471	0.9431	CHEMBL3905	P07948	SINGLE PROTEIN
Tyrosine-protein kinase receptor FLT3 | Homo sapiens	1302	0.9625	CHEMBL1974	P36888	SINGLE PROTEIN
Tyrosine-protein kinase receptor RET | Homo sapiens	606	0.9365	CHEMBL2041	P07949	SINGLE PROTEIN
Tyrosine-protein kinase receptor Tie-1 | Homo sapiens	37	0.9759	CHEMBL5274	P35590	SINGLE PROTEIN
Tyrosine-protein kinase receptor TYRO3 | Homo sapiens	476	0.9262	CHEMBL5314	Q06418	SINGLE PROTEIN
Tyrosine-protein kinase receptor UFO | Homo sapiens	456	0.9275	CHEMBL4895	P30530	SINGLE PROTEIN
Tyrosine-protein kinase SRC | Homo sapiens	2169	0.9706	CHEMBL267	P12931	SINGLE PROTEIN
Tyrosine-protein kinase Srms | Homo sapiens	67	0.8903	CHEMBL5703	Q9H3Y6	SINGLE PROTEIN
Tyrosine-protein kinase SYK | Homo sapiens	571	0.9444	CHEMBL2599	P43405	SINGLE PROTEIN
Tyrosine-protein kinase TEC | Homo sapiens	121	0.8516	CHEMBL4246	P42680	SINGLE PROTEIN
Tyrosine-protein kinase TIE-2 | Homo sapiens	704	0.9588	CHEMBL4128	Q02763	SINGLE PROTEIN
Tyrosine-protein kinase TXK | Homo sapiens	148	0.878	CHEMBL4367	P42681	SINGLE PROTEIN
Tyrosine-protein kinase TYK2 | Homo sapiens	341	0.9761	CHEMBL3553	P29597	SINGLE PROTEIN
Tyrosine-protein kinase YES | Homo sapiens	181	0.883	CHEMBL2073	P07947	SINGLE PROTEIN
Tyrosine-protein kinase ZAP-70 | Homo sapiens	304	0.9302	CHEMBL2803	P43403	SINGLE PROTEIN
Tyrosine-protein phosphatase non-receptor type 5 | Homo sapiens	45	0.8719	CHEMBL2007628	P54829	SINGLE PROTEIN
Tyrosine-protein phosphatase non-receptor type 9 | Homo sapiens	13	1	CHEMBL6117	P43378	SINGLE PROTEIN
Tyrosyl-DNA phosphodiesterase 2 | Homo sapiens	11	0.9995	CHEMBL2169736	O95551	SINGLE PROTEIN
Tyrosyl-tRNA synthetase | Homo sapiens	16	1	CHEMBL3179	P54577	SINGLE PROTEIN
U4/U6 small nuclear ribonucleoprotein Prp4 | Homo sapiens	5	0.8995	CHEMBL1163119	O43172	SINGLE PROTEIN
Ubiquitin carboxyl-terminal hydrolase 47 | Homo sapiens	12	1	CHEMBL2157851	Q96K76	SINGLE PROTEIN
Ubiquitin carboxyl-terminal hydrolase 7 | Homo sapiens	13	0.9843	CHEMBL2157850	Q93009	SINGLE PROTEIN
UDP-glucuronosyltransferase 2B7 | Homo sapiens	22	1	CHEMBL4370	P16662	SINGLE PROTEIN
Uncharacterized aarF domain-containing protein kinase 4 | Homo sapiens	22	0.9454	CHEMBL5753	Q96D53	SINGLE PROTEIN
Uracil nucleotide/cysteinyl leukotriene receptor | Homo sapiens	5	1	CHEMBL1075162	Q13304	SINGLE PROTEIN
Uridine 5'-monophosphate synthase | Homo sapiens	4	0.9999	CHEMBL5216	P11172	SINGLE PROTEIN
Uridine phosphorylase 1 | Homo sapiens	9	1	CHEMBL4811	Q16831	SINGLE PROTEIN
Urokinase plasminogen activator surface receptor | Homo sapiens	12	0.9968	CHEMBL4883	Q03405	SINGLE PROTEIN
Urokinase-type plasminogen activator | Homo sapiens	638	0.9967	CHEMBL3286	P00749	SINGLE PROTEIN
Urotensin II receptor | Homo sapiens	202	0.9909	CHEMBL3764	Q9UKP6	SINGLE PROTEIN
Vacuolar ATP synthase subunit B, kidney isoform | Homo sapiens	5	1	CHEMBL3217	P15313	SINGLE PROTEIN
Valyl-tRNA synthetase 2 | Homo sapiens	3	1	CHEMBL2612	P26640	SINGLE PROTEIN
Vanilloid receptor | Homo sapiens	1259	0.9938	CHEMBL4794	Q8NER1	SINGLE PROTEIN
Vascular cell adhesion protein 1 | Homo sapiens	51	0.999	CHEMBL3735	P19320	SINGLE PROTEIN
Vascular endothelial growth factor A | Homo sapiens	6	0.9979	CHEMBL1783	P15692	SINGLE PROTEIN
Vascular endothelial growth factor receptor 1 | Homo sapiens	977	0.9557	CHEMBL1868	P17948	SINGLE PROTEIN
Vascular endothelial growth factor receptor 2 | Homo sapiens	4369	0.974	CHEMBL279	P35968	SINGLE PROTEIN
Vascular endothelial growth factor receptor 3 | Homo sapiens	566	0.9408	CHEMBL1955	P35916	SINGLE PROTEIN
Vasoactive intestinal polypeptide receptor 2 | Homo sapiens	3	1	CHEMBL4532	P41587	SINGLE PROTEIN
Vasopressin V1a receptor | Homo sapiens	635	0.9906	CHEMBL1889	P37288	SINGLE PROTEIN
Vasopressin V1b receptor | Homo sapiens	313	0.9967	CHEMBL1921	P47901	SINGLE PROTEIN
Vasopressin V2 receptor | Homo sapiens	443	0.9937	CHEMBL1790	P30518	SINGLE PROTEIN
Vesicular acetylcholine transporter | Homo sapiens	151	0.9998	CHEMBL4767	Q16572	SINGLE PROTEIN
Vitamin D receptor | Homo sapiens	141	0.9894	CHEMBL1977	P11473	SINGLE PROTEIN
Vitamin K-dependent protein C | Homo sapiens	54	0.9989	CHEMBL4444	P04070	SINGLE PROTEIN
Vitronectin receptor alpha | Homo sapiens	42	0.9823	CHEMBL3660	P06756	SINGLE PROTEIN
Voltage-gated calcium channel alpha2/delta subunit 1 | Homo sapiens	134	0.9999	CHEMBL1919	P54289	SINGLE PROTEIN
Voltage-gated calcium channel alpha2/delta subunit 2 | Homo sapiens	24	1	CHEMBL3896	Q9NY47	SINGLE PROTEIN
Voltage-gated L-type calcium channel alpha-1C subunit | Homo sapiens	72	0.9705	CHEMBL1940	Q13936	SINGLE PROTEIN
Voltage-gated L-type calcium channel alpha-1S subunit | Homo sapiens	36	1	CHEMBL3805	Q13698	SINGLE PROTEIN
Voltage-gated N-type calcium channel alpha-1B subunit | Homo sapiens	287	0.99	CHEMBL4478	Q00975	SINGLE PROTEIN
Voltage-gated potassium channel subunit Kv1.1 | Homo sapiens	7	0.8749	CHEMBL2309	Q09470	SINGLE PROTEIN
Voltage-gated potassium channel subunit Kv1.2 | Homo sapiens	3	0.9416	CHEMBL2086	P16389	SINGLE PROTEIN
Voltage-gated potassium channel subunit Kv1.3 | Homo sapiens	274	0.9947	CHEMBL4633	P22001	SINGLE PROTEIN
Voltage-gated potassium channel subunit Kv1.4 | Homo sapiens	4	0.9999	CHEMBL4205	P22459	SINGLE PROTEIN
Voltage-gated potassium channel subunit Kv1.5 | Homo sapiens	429	0.9923	CHEMBL4306	P22460	SINGLE PROTEIN
Voltage-gated potassium channel subunit Kv7.1 | Homo sapiens	28	0.9851	CHEMBL1866	P51787	SINGLE PROTEIN
Voltage-gated potassium channel subunit Kv7.2 | Homo sapiens	40	0.9821	CHEMBL2476	O43526	SINGLE PROTEIN
Voltage-gated potassium channel, IKs KCNQ1(Kv7.1)/KCNE1(MinK) | Homo sapiens	16	0.9827	CHEMBL2221347	P51787, P15382	PROTEIN COMPLEX
Voltage-gated potassium channel, KQT KCNQ2(Kv7.2)/KCNQ3(Kv7.3) | Homo sapiens	88	0.9898	CHEMBL2221348	O43526, O43525	PROTEIN COMPLEX
Voltage-gated T-type calcium channel alpha-1G subunit | Homo sapiens	246	0.9979	CHEMBL4641	O43497	SINGLE PROTEIN
Voltage-gated T-type calcium channel alpha-1H subunit | Homo sapiens	71	0.9801	CHEMBL1859	O95180	SINGLE PROTEIN
Voltage-gated T-type calcium channel alpha-1I subunit | Homo sapiens	29	0.9703	CHEMBL5558	Q9P0X4	SINGLE PROTEIN
WD repeat-containing protein 5 | Homo sapiens	28	0.9985	CHEMBL1075317	P61964	SINGLE PROTEIN
Werner syndrome ATP-dependent helicase | Homo sapiens	7	1	CHEMBL2146312	Q14191	SINGLE PROTEIN
Xaa-Pro aminopeptidase 2 | Homo sapiens	3	1	CHEMBL4610	O43895	SINGLE PROTEIN
Xaa-Pro dipeptidase | Homo sapiens	3	0.9861	CHEMBL4185	P12955	SINGLE PROTEIN
Xanthine dehydrogenase | Homo sapiens	76	0.9979	CHEMBL1929	P47989	SINGLE PROTEIN
Zinc finger protein GLI1 | Homo sapiens	11	0.9967	CHEMBL5461	P08151	SINGLE PROTEIN
Zinc finger protein GLI2 | Homo sapiens	5	0.9851	CHEMBL5119	P10070	SINGLE PROTEIN
